# Supplementary material for: Rational design peptide inhibitors of Cyclophilin D as a potential treatment for acute pancreatitis
Source: Medicine (Baltimore). 2023 Dec 1;102(48):e36188. doi: 10.1097/MD.0000000000036188 (PMC10695616; doi:10.1097/MD.0000000000036188)
Supplement: Supplementary file 3 [file medi-102-e36188-s003.xlsx]

## Sheet: Sheet1
Peptide sequence	dG_cross value	Total score
IVTKY	-13.6663	-623.288
AHIEV	-7.13173	-628.508
TNTEM	-15.1052	-638.416
FVVGL	-4.47634	-586.917
HDNNA	-16.5943	-619.747
RLSLW	-5.62887	-592.485
TLRGT	-22.1323	-658.609
EILFI	-20.8564	-612.487
FIGGV	-1.00497	-624.441
IPARV	-20.2856	-596.429
KVEPT	-5.45307	-596.578
HMQPM	4.07197	-579.988
EMSGR	-9.75213	-592.851
QKQAY	-16.1825	-642.01
NPRWF	-26.3654	-607.111
NGREP	-10.1226	-591.336
DQLWI	3.71839	-599.516
VCHKQ	-28.9832	-609.475
APAPS	-29.8729	-641.176
SIMRT	-27.3281	-632.636
VHLNW	-13.3553	-582.987
WPWNF	-10.2955	-606.224
WHATN	-3.19365	-634.452
CGIPG	-0.402071	-576.385
SRCWT	-20.8592	-623.004
ELIEF	-6.53831	-635.36
HLSLF	-19.4194	-586.997
LIHCP	-10.9363	-629.705
MEANE	-19.3401	-614.085
SDPYQ	-20.0201	-580.368
EGQSN	-5.95405	-622.378
FEFSH	-25.6322	-656.4
RYEHP	-24.7987	-656.43
TNWWR	-19.3698	-624.449
KAFPN	-15.5683	-583.963
GVMMP	-21.2115	-586.163
QMSWT	-23.2807	-627.222
HKYRV	-8.61401	-593.46
WVLHL	-15.2622	-603.9
LWNVA	-7.95911	-598.541
HMSNT	-17.8344	-588.927
GEAFL	-19.7181	-625.068
EHGHF	-27.6964	-615.403
KIEFM	-21.5239	-659.629
WCSNT	-28.1442	-646.186
IKLGM	-20.658	-638.269
QCNQL	-3.90977	-610.946
CPVEY	-25.6287	-588.826
TVSWT	-28.4129	-598.716
NRNEN	-23.2807	-657.543
DMTHC	-21.6002	-639.141
TKFHG	-27.8058	-627.219
RENWD	-28.8814	-609.019
YFWGF	-19.2407	-612.529
HMNHL	-22.695	-621.64
WTERA	-9.22393	-626.746
TRCEC	-26.9152	-622.753
HGLFI	-28.5211	-611.263
WVFTA	-22.8941	-655.662
GWGQA	-3.20674	-581.788
EAAAR	-25.7392	-623.008
EHCVN	-29.1566	-614.343
FWLRR	-26.7664	-598.407
ETCQT	-5.18424	-576.815
DCLHG	-21.7243	-620.176
ICCCK	-15.8108	-627.446
QTTTN	-0.368841	-595.7
ANGNW	-1.57573	-584.746
NIMWW	-24.1737	-586.612
PTHNC	-27.6025	-654.09
NEMEF	-22.2438	-642.177
PEMTL	-11.0391	-609.555
RCITP	-11.1467	-579.876
MPWGM	-21.094	-623.698
YNAMI	-1.55893	-626.992
YNKVP	-12.5457	-602.723
NGCFG	-6.6477	-601.898
QHLKL	-25.9444	-589.853
VNTMH	-5.39752	-586.765
DLVSW	-21.1371	-632.729
MWKVW	-19.7296	-639.824
IKGAR	-21.0344	-651.195
ERENT	-0.763965	-581.083
INCNL	-9.81565	-625.48
KCGPY	-7.93573	-580.324
WNYFQ	-0.117919	-636.399
PHGQH	-3.32045	-591.476
AFLIE	-8.73711	-576.51
WDVAN	-20.7862	-650.007
VHKEP	-10.67	-584.378
DPTHM	-3.54729	-605.705
GTHVK	-0.517476	-607.645
DTAEC	-1.62949	-635.564
QNSGR	-12.1578	-580.458
MTPFS	-15.6983	-634.761
LLKDE	-5.66434	-582.631
LNWED	-16.7032	-589.326
GFQTT	-19.4993	-615.585
HSGTS	-24.148	-630.744
DLWKV	-6.0793	-626.233
PDEFK	-19.3145	-620.998
AIIFG	-4.08461	-616.382
YDLWY	-0.704682	-592.221
GMEMM	-29.1091	-612.252
LVVDD	-7.03365	-639.14
TQECM	-22.9548	-597.132
IQHQN	-2.09348	-594.933
HSRQI	-5.54845	-585.342
YNWAE	-12.8803	-592.867
VAWIV	-27.5309	-589.86
VDTSN	-26.4145	-645.755
MLTDM	-29.4732	-660.129
DVYRP	-27.3497	-587.845
LDAWM	-0.432722	-619.755
DYGST	-26.4675	-611.176
ASIQS	-16.0942	-584.835
SAKMF	-17.3103	-620.95
EKMCF	-15.8782	-579.244
ETYDM	-1.23002	-602.506
CCITI	-22.6554	-609.657
KSMHH	-3.11797	-576.285
EVWFK	-20.715	-656.688
QCTNM	-25.606	-624.517
LGCPV	-20.0365	-632.693
KLNAW	-12.7035	-601.341
TTYGY	-19.5737	-638.854
GRMEW	-15.4662	-589.035
ENSRP	-15.3073	-611.638
QEREY	-19.8127	-607.701
KEEFK	-13.119	-626.717
PFCPF	-19.067	-648.06
QMKFN	-24.3043	-629.411
RSGGW	-12.8712	-632.854
WANPA	-5.02156	-574.379
VPLMY	-13.8168	-622.089
RGKHS	-13.4936	-627.528
RKRNV	-28.8991	-655.396
TQLLC	-8.48187	-571.945
DTFGR	-19.4736	-592.682
FRVLN	-12.8487	-646.772
ICHSK	-28.2877	-627.779
FKDPL	-23.7662	-588.601
GMPND	-7.46667	-603.222
CNTSW	-28.3804	-599.497
HSWKT	-24.9421	-590.564
KLGEC	-18.6152	-655.971
HQCIN	-1.23299	-637.809
MLKGN	-18.1354	-598.109
DKLNT	-20.9371	-623.21
NSLMV	1.61582	-569.068
KALKS	-26.9911	-590.9
ASPVR	-0.106969	-610.539
RLFDP	-1.94959	-576.134
INREK	-0.176137	-601.935
GLQKS	-14.1956	-587.844
ALQWS	-18.6309	-624.513
NPFFM	-11.982	-615.572
YMCGA	-26.2246	-637.829
PSDIC	-3.02757	-609.619
RMPHT	-27.1938	-647.685
NQTGC	-11.4176	-612.062
CALPA	-26.5135	-625.311
DGCKA	-3.36027	-621.333
YHWYY	-23.4184	-630.019
GRPWF	-24.1946	-646.691
YFGTW	-4.76341	-609.89
CHDPC	-15.8506	-588.465
KITMF	-22.6786	-584.18
FKVLT	-22.7042	-651.965
INNPY	-13.3349	-596.65
CVFNF	-25.8596	-635.792
IEYYG	-20.4672	-637.061
CWGKQ	-3.32129	-595.218
QLNNT	-20.9514	-591.889
KIPVI	-29.8918	-603.717
WKMTD	-13.5227	-582.802
AIRAK	-1.0787	-638.598
DWSLG	-25.2003	-621.106
LLLCQ	-14.9156	-626.99
PWWRG	-2.11726	-563.605
WAFQF	-3.81769	-632.692
MMLAQ	-11.9914	-592.245
PLIGP	-1.60807	-563.413
AQFDD	-29.1462	-593.384
AVLST	-7.08589	-628.017
RDQWV	-12.9154	-648.379
YLNEV	-10.8296	-612.183
RHTAM	-14.1175	-647.307
VMWAG	-5.537	-615.945
IVTCW	-2.91707	-583.06
DTESI	-15.4545	-612.219
DEKHF	-27.9477	-612.106
CPKLR	-20.8962	-591.303
KEERF	-20.4505	-643.139
SQPNF	-0.407688	-635.583
VKKFF	-21.2736	-612.512
YKRIS	-20.3175	-616.616
VQTFQ	-13.1316	-608.593
LTDRD	-8.1935	-618.677
RWKYA	-10.1326	-601.017
RMFFQ	-24.3134	-593.794
SCCKR	-22.3717	-589.059
SYKPM	-21.0656	-622.663
QTKTV	-3.96823	-569.002
KMLMR	-9.99867	-622.848
QGMQK	-9.67785	-617.228
DHWQM	-3.38931	-629.149
ECESF	-17.3583	-647.652
FHYQR	-4.20983	-621.102
WFTAG	-26.7449	-617.119
IKMIY	-6.15143	-614.9
CFRMK	-24.5547	-609.909
TFMYQ	-22.0537	-654.296
GGLTA	-9.35698	-645.934
YCSPT	-12.098	-572.391
HYDFH	-4.87188	-638.197
FHDRA	-0.305376	-606.072
QDPKG	-29.3161	-657.659
PSVEN	-24.7835	-650.526
QVTNG	-9.74956	-612.442
PEHIL	-7.51296	-597.388
WNTNI	-18.5974	-613.318
TRDQN	-25.7979	-604.698
SLKVT	-5.76841	-583.114
CIQSL	-10.656	-639.977
WYDPW	-3.47563	-617.172
HLWDN	-19.2712	-596.032
NHAEN	-2.6615	-590.604
YCGLI	-4.18029	-577.016
RDVDL	-15.5244	-622.154
AEIRT	-4.67955	-574.941
EHSMA	-3.17625	-618.596
FRNYV	-21.7525	-642.199
QCMKP	-11.8467	-623.475
MWEMP	-6.28851	-594.615
KFGGQ	-29.932	-609.322
ITMWE	-27.5435	-600.605
PYKIH	-18.9656	-587.217
GIKWY	-12.6017	-639.465
LYTIP	-0.894438	-577.166
STLLL	-25.2086	-643.657
NQQNL	-12.1336	-620.662
KSNTY	-12.2704	-572.698
SSDFW	-11.0754	-632.764
HPHLE	-16.9724	-647.456
CKPVG	-6.77155	-642.972
RHKVG	-10.6603	-592.562
MSKPL	-26.0581	-658.319
YGMYL	-11.5533	-631.577
DDTGI	-12.6315	-588.978
DEIDS	-17.2834	-579.003
NNFDS	-20.6017	-596.812
QWMCN	-21.0165	-613.539
KPERP	-21.8739	-632.996
SNEIC	-16.1352	-652.473
MISGY	-16.0375	-608.99
MIVAG	-29.7015	-655.06
GWKST	-8.87352	-581.411
EIPPQ	-3.4167	-575.236
LIDQY	-20.1134	-641.066
NTDLE	-7.67863	-590.442
ENPYC	-10.334	-616.107
AVTLS	-8.92721	-635.746
NKFDS	-3.07697	-619.766
RWWCG	-5.13795	-618.676
WQMAS	-3.12375	-604.695
SMHRC	-2.69054	-595.203
YFIHI	-5.3793	-618.085
GNIHI	-15.4803	-632.208
PPPKT	-1.3242	-594.692
HLWPD	-7.25252	-596.906
NWIKC	-18.7388	-591.407
ISGNN	-29.4197	-661.613
FWNNV	-2.90983	-575.259
EFLHD	-8.71754	-616.964
TWYQW	-26.8543	-618.766
SWMSM	-18.9442	-643.524
WLQQG	-29.0567	-665.043
HIMAD	-4.76841	-627.673
CNFPA	-16.7703	-627.665
DSVYD	-6.41597	-604.797
YTKNW	-9.14833	-637.174
EPEGF	-15.4055	-652.63
WNHPG	-9.01239	-607.506
TSKKK	-17.4764	-628.087
VFMYA	-7.64431	-611.3
WAYPD	-25.7731	-654.464
QQSKQ	-1.76981	-604.084
CEAGM	-17.3616	-604.134
MKDKD	-1.70862	-573.246
NLFGH	-0.938583	-615.001
WQHGT	-16.2871	-593.705
PMEEI	-3.62998	-586.017
HQWLM	-21.2016	-653.21
CWLPT	-3.00875	-572.163
TFQRF	-21.7195	-586.604
NDDYA	-26.1032	-663.288
TQHWC	-17.1129	-609.011
FWFYK	-29.7082	-664.325
KLWCQ	-0.37154	-568.616
ILMLA	-0.260889	-617.224
DNCRL	-23.1734	-586.022
WVRSW	-9.94615	-639.868
NQTMP	-27.6561	-635.459
HDNYQ	-3.38503	-589.401
WMNHS	-15.533	-636.551
VKCEG	-26.6288	-645.741
VYQRF	-4.50443	-583.876
SWKPQ	3.26305	-592.95
VSWDK	-17.0096	-636.116
RGERR	-10.4785	-576.506
IFGHN	-17.4403	-593.693
LLYAQ	-10.5993	-617.491
IVRMF	-24.6359	-613.597
ATHYG	-26.8357	-649.787
KNWEH	-16.6747	-591.988
QFASF	-15.7919	-615.826
KDNCG	-6.69134	-636.546
HWFLV	-29.5767	-610.838
HVEYT	-15.9198	-582.29
NVYWD	-4.79571	-611.093
PMFPE	-20.1191	-582.466
WGMYY	-22.0543	-609.957
KKQTP	-1.29087	-607.548
FQLGQ	-29.9804	-601.039
GKRFW	-10.9654	-589.363
DGGCM	-2.58298	-617.746
VMIPN	-23.1864	-635.847
EKFYK	-19.1552	-592.537
YFDGQ	-16.2175	-632.735
YCFVE	-7.81501	-607.102
VTDGY	-20.9286	-617.04
VFRFT	-23.6668	-623.096
GLMNT	-1.76938	-573.29
LDTEF	-7.25913	-590.211
QRIED	-10.4378	-608.989
GVACW	-0.301914	-638.295
DTQYS	-18.4163	-602.097
QALQK	-27.0773	-599.325
KVHNV	-19.8687	-605.958
ASCRY	-13.6252	-643.063
WSIQY	-16.1647	-620.563
HYEDE	-11.5308	-603.437
VCAAK	-16.9084	-652.305
ANEMM	-27.218	-631.607
GEACE	-15.3351	-622.843
HEVGC	-1.66521	-604.114
NMWYY	-5.95295	-630.262
PHNYP	0.11273	-649.238
SGGNT	-23.3299	-658.988
PETPV	-12.482	-595.468
DITWL	-23.3899	-619.32
SCVFF	-9.12276	-613.746
GRCHM	-16.1197	-602.361
FRNVK	-20.8485	-580.97
QFVCY	-25.8668	-586.445
CCTLG	-7.22034	-590.175
HEVTN	-3.89609	-625.557
VPTCE	-9.0992	-570.38
PGICP	-12.3844	-624.828
PLPIR	-2.38837	-578.052
VQFIP	-9.46864	-643.768
NIEMG	-10.841	-610.421
QALDT	-1.22152	-604.382
YVWVQ	-8.77501	-624.979
MVVFE	-18.4458	-651.136
DISAM	-20.1203	-607.999
SGPIR	-25.6404	-652.996
QYFFV	-7.66513	-624.068
YRKVP	-5.49644	-580.656
WEHDN	-19.2605	-640.919
NYDSL	-11.8097	-597.721
HSVFH	-13.5507	-609.839
FIKLH	-14.2785	-628.501
FHNKA	-26.4793	-662.665
AYEND	-17.8026	-582.81
LDVHN	-0.495027	-590.513
VVNIF	-26.7944	-594.146
WIPGM	-26.196	-639.582
QLTHM	-21.9432	-660.076
ILECN	-11.8883	-640.289
GYASN	-5.61585	-615.011
DQLNS	-21.7937	-602.708
NWKDT	-19.7578	-619.312
AEPIE	-27.8302	-598.783
RGSVQ	-20.5809	-617.782
PAKVM	-26.797	-623.769
ARCED	-10.9449	-599.182
RCSRW	-12.5225	-601.731
GEKNK	-0.892461	-577.201
TTDSD	-7.45558	-622.388
YIDFQ	-16.0888	-576.983
KHKIT	-5.46037	-628.103
FWGIQ	-28.0408	-632.096
WTIAA	-20.5807	-612.686
YKGLF	-27.9673	-648.683
HGKTC	-6.3913	-629.955
WGELE	-3.55008	-576.141
VMPWG	-16.4754	-582.381
RIASV	-13.7531	-585.374
CCCAC	-28.9516	-662.049
SLTTK	-24.1605	-591.894
QCHNT	-4.30967	-574.925
TARIW	-6.73873	-585.469
DVCYV	-7.4709	-618.794
DKDPV	-2.4283	-600
YGEYN	-19.8243	-585.496
ERDCS	-28.4595	-597.303
PTCYP	-34.176	-639.819
RHCMW	-8.4247	-585.371
RNSWW	-9.44406	-591.172
RYNKS	-20.1208	-610.245
YTYEK	-25.2673	-631.485
NNPPR	-20.0907	-600.809
VSPAR	-1.84774	-591.597
MGNAS	-11.5042	-571.297
SAGTY	1.60477	-624.041
TKMKE	-3.86544	-571.427
IGARM	-11.9237	-614.794
IIFKP	-29.1139	-653.204
MAAAC	-25.1734	-603.826
LSKLP	-11.6877	-603.642
MAPCY	-24.0788	-613.276
FAGND	-28.08	-649.919
NLMRT	-16.6008	-626.176
TLAPF	-23.7589	-609.825
QKCMC	-7.82196	-583.291
ADIFR	-25.9038	-621.768
YWCDH	-19.557	-656.805
DQQQP	-29.3139	-654.444
NCIQG	-17.1768	-615.741
DMQGT	-1.82132	-622.903
PHKGD	-11.9537	-635.759
ANEPF	-8.49754	-631.279
KNAVH	-3.98932	-606.061
RYFQW	-15.2501	-581.586
WSYTH	-21.328	-627.388
YIAKD	-17.7569	-596.757
VLFWK	-21.1272	-634.014
GLLVC	-14.9133	-576.654
NRTMD	-8.05333	-582.979
CFDHT	-3.80236	-624.815
KGYNS	-25.8493	-594.02
FEHDI	-7.58609	-589.616
HAKPI	-24.498	-649.905
NPCIG	-22.8228	-607.755
GSWKW	-21.1441	-590.022
TEVSR	-13.8747	-597.49
THWLC	-7.69782	-604.652
VRSPT	-3.56699	-615.851
TPALL	-5.29696	-611.64
ATMMR	-27.3244	-620.314
VYDSA	-14.0694	-580.161
QMWWM	-23.8609	-587.825
FAPGC	-9.14548	-645.413
FWNTQ	-18.9286	-581.781
AYNCA	-17.1225	-639.9
FDWNF	-15.0127	-627.083
EHSNQ	-16.326	-604.771
RNDPD	-19.3122	-616.398
KLHLW	-15.363	-575.758
VGKHL	-17.1471	-618.792
PSDGQ	-28.0854	-591.05
MPGNA	-13.3602	-630.76
LDTYH	-4.02366	-569.147
FPDQT	-23.8541	-620.111
MKYST	-10.9035	-611.573
HGLEH	-27.0731	-617.581
AKVFS	-1.74131	-593.304
LVTMF	-17.4905	-596.556
WAPIC	-12.8523	-616.22
ELGWN	-25.1387	-649.327
SMALM	-25.3563	-645.386
FVDYV	-14.4096	-606.428
KEDRY	-14.3061	-578.039
FTMIQ	-29.8851	-598.184
YGQWV	-7.8094	-597.164
HLCAL	-13.7944	-578.99
FKAFH	-13.9098	-644.246
PPWPP	-5.58186	-609.636
VEWCR	-21.9754	-597.357
VKFQI	-25.898	-591.452
ILMFE	-23.2432	-621.711
MMMDG	-15.078	-652.996
VVTAY	-7.29424	-578.95
PATKK	-27.0635	-661.916
IDQLE	-6.64773	-584.075
FQAPF	-25.0625	-640.211
LTFDN	-18.0672	-596.736
PDVHF	-14.0519	-591.435
SGWYV	-20.2339	-632.39
PMHAS	-6.51982	-580.603
QIHLS	-11.1201	-640.943
PWAAY	-3.93787	-569.36
AFMTK	-4.72984	-642.273
REGAE	-18.1928	-619.239
QGTMI	-12.4035	-619.734
FVYPV	-9.21692	-586.061
NEKHK	-22.2896	-650.503
TGNGE	-20.3211	-614.906
GVFSE	-14.1662	-586.339
YPSQK	-12.1561	-594.616
EQSAV	-29.5677	-637.95
PECLR	-14.2153	-602.491
YEWFV	-12.174	-637.088
WDCVI	-7.01871	-629.661
RFIRW	-17.9775	-610.954
RHIKS	-3.02385	-593.357
APGLM	-26.4169	-619.767
GCMWM	-1.87973	-639.518
MSHYW	-18.9611	-650.206
MLPNQ	-8.21056	-582.946
TVTIY	-8.23255	-628.816
MQCEH	-29.3251	-656.264
KESTR	-15.3749	-577.987
GMLKA	-17.7887	-629.649
YCVTA	-17.0259	-603.635
HLMRE	-25.8906	-590.679
LHAQS	-15.4193	-602.176
TEMTV	-4.18336	-596.582
QRAQE	-16.2695	-605.43
YHNYY	-17.2099	-618.871
LFFMV	-2.92573	-635.819
KGGET	-11.5011	-602.052
RYMKR	-0.501259	-573.979
TLNPK	-0.584033	-595.283
TVWHS	-20.1743	-637.161
VPIVF	3.71772	-555.328
MRPCE	-26.7453	-633.658
ASGEY	-4.27505	-579.017
RKSNT	-6.15158	-637.144
QLVYC	-3.56839	-626.908
ENGVR	-7.08877	-595.094
RYECA	-19.6369	-612.781
GKGRP	-8.99671	-615.702
TNPGK	-14.7622	-604.992
PKEIT	-28.6655	-645.938
DMRHN	-5.9821	-642.853
NFYTH	-19.2249	-628.099
PFVPA	-14.1038	-607.656
PFTTR	-0.271401	-587.747
CILRH	-5.87316	-641.329
TFQPM	-10.1686	-617.913
MMSET	-23.0747	-597.952
VIPSM	-3.13239	-616.462
KKGCR	-26.4213	-604.443
ICCNY	-19.2841	-614.951
VGNEA	-9.4354	-631.962
TWCYR	-31.9658	-630.31
MKPNE	-15.6191	-634.315
KNVME	-13.8988	-607.22
QAFCY	-1.76222	-569.053
CQEGG	-4.19491	-599.569
EPRRS	-21.8786	-592.646
IGFLP	-20.9175	-614.661
HRDCN	-21.3634	-581.93
VMMVE	-8.45421	-641.885
CPGPG	-10.9244	-632.67
LWYAW	-6.28288	-588.482
GCAKS	-4.82346	-616.09
PISNS	-26.5498	-618.308
FMCMA	-29.1846	-625.468
NVGCQ	-20.9009	-635.816
HSIDV	-23.8581	-619.198
HRQCT	-27.8363	-634.78
TFLRL	-1.55626	-573.454
SGDNR	-0.4498	-605.358
ICPYT	-9.57214	-578.159
QHVSN	-6.42054	-630.975
NYYNF	-14.8745	-580.643
FQNAK	-15.1126	-589.481
PVKMG	-7.7564	-583.571
VAGGK	-6.85856	-568.105
MAQIV	-18.9838	-595.602
QWMAD	-13.7113	-649.114
DNAWV	-26.2765	-647.955
SHSGT	-0.699692	-630.824
HDEWW	-13.1005	-580.569
MCDAD	-6.7281	-623.079
GWHCK	-7.05942	-568.173
FSSMN	-18.6932	-625.393
KTMYQ	-8.04171	-634.1
RAWII	-21.4209	-603.435
LTPLP	-6.54836	-583.876
FMCHC	-17.0834	-603.338
AQSQA	-9.4279	-583.568
KWEYL	-3.69798	-633.673
NVATC	-18.3511	-647.1
KSEMS	-13.7424	-581.084
YCQHW	-7.8369	-592.774
IIVMI	-20.5947	-590.785
WTECT	-5.90515	-620.89
PWMCP	-11.9076	-580.554
RPGQI	-3.55129	-584.246
LYRWQ	-15.5433	-619.773
FDPIY	-26.1976	-591.172
CAPYH	-21.9607	-599.372
NALNS	-26.9169	-637.021
IWEMM	-2.21131	-605.767
QSNQV	-19.9791	-589.522
DPFGE	-9.15093	-635.001
IKTHT	-19.1566	-603.456
DIMTS	-23.311	-652.338
WCKFP	-13.651	-575.456
TKIGA	-28.4082	-603.461
NNRER	-16.7014	-612.219
QPNRY	-29.7924	-589.896
TKFED	-4.94241	-577.32
EDHYQ	-25.3588	-636.826
PIHIP	-9.53358	-627.645
GDTGK	-28.344	-647.051
IYAQH	-0.812326	-624.727
PHQGY	-28.714	-626.87
LKDAT	-29.2904	-656.605
HQGFC	-3.24636	-597.861
CFQAM	-16.9541	-634.609
FDSLA	-8.07528	-633.452
QRWVC	-3.46227	-602.774
YWVEC	-28.8652	-648.769
NQYGD	-29.9691	-617.271
EIYFN	-13.1548	-641.961
CYSGQ	-22.2365	-597.58
GKSPE	-27.6859	-591.954
DKTFI	-3.89543	-612.704
YDLPG	-9.95688	-597.752
FFECE	-25.8541	-626.346
PGEYV	-28.4585	-646.806
MNECL	-25.2199	-651.081
KVLEE	-9.33351	-587.619
TVLTC	-13.5079	-628.37
SDWTC	-24.0209	-614.459
DNHYF	-21.0618	-592.474
RTQIQ	-21.9485	-636.874
KRGYF	-2.31283	-639.153
FITAC	-8.37851	-610.711
ACYPG	-19.263	-620.54
LSNHI	-2.77453	-627.143
LWTMF	-22.6097	-658.111
KNTWV	-18.582	-635.025
FSVCC	-17.6144	-651.794
SVYAQ	-28.2912	-665.994
DTKGT	-0.387615	-627.61
DYGPC	-22.7267	-625.052
MKQQI	-7.05148	-570.856
EYFYT	-15.2447	-638.188
IPFRH	-14.4343	-617.3
VVERH	-29.8921	-665.719
QSEDA	-27.7917	-646.888
EKTSP	-8.61896	-620.227
VNCYG	-12.0209	-634.567
RHSVV	-24.1543	-604.572
HLNIK	-5.60708	-584.179
MLTEG	-15.3802	-613.164
EACFG	-12.8388	-586.169
FRFFL	-9.61533	-613.51
TDAAH	-29.2544	-638.802
LWHQI	-4.11897	-614.445
DPMLY	-5.72934	-616.288
GKGEG	-10.8172	-621.443
EAKPP	-5.20091	-597.567
NKQLN	-1.70519	-584.313
RVDYQ	-15.1435	-606.384
PVSFH	-27.4493	-627.242
GFDWE	-26.8407	-642.586
YWVTG	-14.8542	-623.251
PCMEK	-13.8686	-623.013
CSIFV	-26.0713	-618.382
NHNTV	-21.2596	-639.641
MNWGF	0.404287	-601.985
ETRYW	-11.5353	-583.05
LVWSI	-21.7006	-622.593
RNPFD	-20.6674	-610.735
QGPTP	-10.3	-621.378
ANCLR	-17.8191	-614.193
PKYVW	-25.5801	-643.851
WDMLH	1.13248	-641.711
PFCLR	-3.71895	-587.173
WCGWV	-5.26652	-608.338
AQDEF	-27.4639	-592.611
EWYYD	-17.0296	-590.793
WPVQK	-18.2514	-611.075
FYCNS	-17.5221	-582.991
INLAT	-1.05366	-615.51
IPHQI	-14.8303	-617.82
QEWME	-15.1087	-603.755
NMMWA	-22.1787	-620.268
GMHWM	-13.7756	-639.683
ERASN	-30.2367	-635.864
HHNLA	-2.38513	-572.094
IAGQM	-14.8318	-591.492
TYTFM	-4.75245	-570.741
PHTCP	-25.6249	-626.699
WKQFA	-13.6124	-647.906
SEVLQ	-11.7618	-623.951
KQFPV	-23.8478	-650.949
CGLSA	-9.34745	-603.431
KKMHV	-8.70028	-617.578
GVSCA	-2.58494	-564.406
WKNLS	-14.8576	-618.11
FMLKD	-27.5035	-631.188
MGQVQ	-19.5817	-643.059
RKDGC	-12.0669	-583.838
DQYQC	-7.79789	-624.491
DSASD	-2.69747	-563.125
FCEGL	-28.644	-609.841
PNSML	-14.9466	-641.312
SCRKP	-3.79411	-639.999
YQWMC	-17.9149	-606.228
RFEMI	-17.6104	-637.8
KCTLD	-24.7022	-618.152
CPECH	-30.821	-628.595
VWNET	-9.66085	-636.947
YFAYP	-0.653426	-573.66
QLNVI	-29.3892	-600.312
QEPHE	-27.3625	-644.585
PPGQM	-13.5464	-630.843
LGSQR	-3.51214	-639.234
RKEIF	-23.4472	-653.762
MVNER	1.55084	-617.209
KNQGF	-12.2182	-581.757
LKHAP	-13.0673	-600.784
WKHPG	-18.1033	-620.773
TWAMD	-15.6182	-619.146
WTLDE	-26.2893	-613.612
AIPVQ	-28.9453	-638.792
TWRYD	-24.1397	-596.069
MPMQE	-7.19229	-584.822
RYHVC	-14.453	-631.408
FVDRI	-7.39816	-578.755
PTLSH	-16.4358	-618.796
IDPQI	-25.9179	-649.034
YDYKC	-25.6977	-618.384
HNWAV	-17.2388	-620.911
YNTTI	-5.60877	-606.834
FPPQT	-14.8424	-638.95
KNEMY	-21.9115	-635.679
YVIQV	-7.33096	-601.386
IDIPF	-8.20345	-628.071
HMQFK	-22.6239	-636.285
VVILA	-26.2989	-587.69
GACSD	-1.68574	-605.201
AENGY	-21.9102	-607.372
MEPHS	-11.5839	-603.985
ICQMD	-15.5131	-580.436
FLHWN	-17.6461	-583.254
THCVW	-13.5245	-649.114
NCEQR	-24.2175	-586.157
TAWRQ	-26.0789	-644.197
IRRMV	-10.3596	-586.961
KQEKM	-29.2705	-616.371
RYGWE	-3.50682	-602.6
TISLG	-23.4065	-585.359
ADCYQ	-24.1174	-652.846
EQKVN	-16.4948	-650.333
GSIHK	-23.4848	-638.748
LNARA	-3.31816	-618.136
KGSYH	-2.50093	-637.706
FSPPK	-12.0376	-598.504
GAPRR	-22.7629	-635.159
STCPK	-25.1018	-637.345
SGWSF	-19.8964	-633.21
GEKPN	-15.6317	-645.32
TDQMP	-27.7694	-652.074
AKHQW	-13.6732	-642.13
PFVIK	-2.39388	-597.516
AYPTM	-6.70525	-641.117
RAMEW	-3.6925	-640.866
KNRYQ	-17.6601	-577.718
RNYRH	-4.32462	-608.537
SVLVS	-22.0833	-623.808
TEPTL	-27.1595	-629.73
DFGWC	-19.7242	-616.473
ANYRD	-7.2967	-635.967
SPVHT	-15.9406	-648.897
PGWIE	-8.61211	-632.191
FYCMT	-26.9783	-602.768
CPMWV	-1.63983	-603.196
FGWWD	-26.3366	-641.672
AQIMH	-4.38256	-584.95
ATESR	-23.4493	-586.689
PKQDD	-1.72208	-570.439
DRSDA	-28.1153	-655.423
DFFFR	-17.9556	-598.602
WFKDC	-27.8318	-640.303
GSINF	-14.7957	-589.877
AKNCM	-24.1409	-611.385
RWPNE	-21.3309	-605.254
FNYDF	-2.11147	-615.013
DNQES	-21.7331	-607.843
ADIWS	-24.6704	-585.161
EHPWC	-16.7533	-611.476
FDDWG	-13.434	-602.883
GSVFC	-1.57672	-616.247
EMPQQ	-27.2108	-614.636
TYLTM	-24.5389	-649.131
VTMGP	-3.6389	-624.379
NWSYA	-22.91	-633.85
NQAED	-25.9192	-625.219
AMFSG	-19.2449	-637.93
CWQRK	-27.5456	-626.124
MWEHD	-6.47949	-635.876
GIPCG	-13.294	-629.395
CGNHS	-2.40229	-567.582
NYNGR	-27.407	-643.233
ACISA	-10.1925	-614.125
CPLHH	-22.0115	-631.609
RSMEW	-6.59271	-641.412
KPCWT	-2.7434	-608.183
PMGLC	-15.654	-582.533
EGNMV	-26.5393	-651.199
QKTMP	-11.876	-580.318
MRPEE	-7.73175	-575.751
KDPNN	-17.5909	-620.881
SVTKQ	-13.7227	-587.32
LYGVA	-2.69562	-595.605
PDTGW	-11.5237	-581.353
TQQWM	-1.74387	-592.421
NVQNW	-25.3669	-627.097
LETNG	-26.6045	-644.792
DHDKV	-21.5761	-607.446
GMIWP	-28.1297	-652.217
MVEHT	-3.02417	-616.699
FQWAM	-9.54478	-621.567
PWHTY	-9.17015	-611.772
LVTAN	-28.4905	-663.275
IFQCW	-29.5484	-600.692
KNVIT	-3.72301	-600.76
VAMIT	-7.41805	-643.285
MHDAD	-12.153	-594.426
EFAKA	-25.3386	-654.431
QNACM	-27.3951	-613.962
TPCCS	-1.84834	-605.799
CNYKC	-28.1066	-616.338
MFTNF	-1.62279	-590.374
DRNRG	-11.0016	-603.884
SLQKN	-5.89777	-581.084
NYEMV	-17.7556	-585.979
KWARM	-27.6644	-600.641
QEDQR	-0.526379	-570.756
HVHQA	-8.83308	-627.996
CKPED	-15.2011	-594.754
CKCKN	-24.196	-591.936
WYPYW	-8.74523	-622.915
FMQFV	-28.0857	-653.587
IVDQV	-26.975	-634.415
QGKAG	-19.4036	-640.443
DQICC	-29.6795	-654.631
KLSNQ	-25.3242	-644
MYYSR	-11.0149	-634.095
ACESW	-22.095	-600.965
YHVLY	-27.1301	-658.575
WSFST	-20.7843	-632.979
DNHKG	-3.14789	-563.278
ENFNG	-27.4789	-631.527
RNNID	-2.12972	-564.351
NDFPG	-7.77647	-594.369
GPTAW	-13.4299	-587.428
GQRPC	-23.4016	-621.733
FNYCY	-9.16947	-600.671
DQINA	-10.9753	-576.577
HEFMT	-16.475	-576.682
LKKCL	-7.15358	-625.597
QFSTL	-10.4259	-611.687
ILGNV	-2.41321	-594.85
GGVWP	-10.1934	-588.028
GQAML	-7.7306	-570.13
WPIVD	-4.28657	-598.374
LVMTC	-6.46196	-573.198
HIWDS	-4.33197	-586.564
GASHV	-10.8369	-613.344
IRLEA	-22.3791	-602.723
SVVRR	-11.4198	-585.702
SQNLV	-13.9069	-640.111
KMDCH	-13.168	-643.704
TQKTY	-12.2803	-632.546
ISIPH	-13.0713	-639.127
FPWYN	-4.67444	-638.96
VDDCD	-3.6419	-601.467
YMEAH	-18.318	-646.874
RKPDT	-11.5499	-612.538
WCCYY	-13.158	-602.205
RLCGM	-6.88145	-614.375
YAHGD	-3.92971	-641.727
PIKAE	-16.5329	-601.6
VEYYQ	-10.6577	-611.726
GSEML	-23.3751	-639.013
VGWLY	-16.8958	-615.225
HIYIR	-5.54596	-642.056
EACLW	-2.97107	-614.847
GRCQW	-4.51457	-631.666
YPSGR	-10.1874	-609.156
ADKEE	-14.5452	-640.726
DSLSY	-2.98787	-597.954
YDKTL	-20.357	-621.367
WNCKC	-0.111066	-623.634
TMQPN	-4.239	-598.837
AVPDV	-28.5431	-629.711
SVFML	-23.04	-592.05
EHDCL	-23.5298	-631.885
YFCFN	-12.7144	-594.031
MNSIA	-14.2634	-650.737
HNMAT	-9.16421	-645.468
VIFIC	-3.03442	-587.984
CLWFS	-26.8605	-593.101
TWMNM	-10.4818	-617.222
IATSP	-4.3265	-616.63
SISIE	-16.6015	-644.086
PKEAK	-9.6275	-638.809
DSCLC	-25.2334	-598.069
CCATT	-21.9502	-597.924
YMLCR	-26.4543	-649.177
KYFTD	-14.4039	-625.238
YMGWE	-13.9321	-582.325
QSHIK	-7.58526	-641.053
DGEMV	-22.2741	-653.246
WFFPN	-11.4975	-600.542
TMTQW	-5.75124	-607.024
HNMIE	-24.3767	-644.677
RFVQV	-28.8932	-654.103
SAASN	-24.2962	-598.958
IRGWI	-4.92982	-606.741
NLGNR	-17.4554	-624.534
IREIQ	-17.9258	-611.803
DKMLM	-9.39463	-595.852
RIHMK	-0.213374	-620.136
IFWHR	-28.3487	-603.146
RAKLG	-29.9046	-607.472
DMFYH	-27.834	-653.224
EQQHG	-1.91201	-637.054
HAAKL	-1.87122	-576.974
CFCPI	-12.2842	-620.813
VVGPK	-12.133	-587.252
VILKE	-8.86451	-603.651
QIYVE	-15.1291	-615.553
FCHSV	-26.363	-587.514
CQANT	-20.5321	-609.177
WHSKA	-31.7854	-632.153
PSWTR	-11.4624	-631.404
VSNFS	-10.1081	-618.34
SIGWN	-11.3252	-617.66
CVKLC	-21.2944	-637.317
NPTQP	-20.5297	-600.156
NYRTN	-24.9972	-652.146
IITWM	-1.09972	-564.39
SFAGP	-29.2031	-651.211
RKKPI	-2.44516	-635.111
IYNPE	-21.6378	-643.349
RYSET	-9.62478	-623.57
HWMAH	-5.6417	-593.13
TLTWL	-4.70807	-628.603
YKYDG	-17.8306	-585.282
CDAGD	-13.9561	-621.74
HMRKD	-15.3681	-640.954
RGMHY	-2.36848	-580.041
KKMEV	-4.41888	-587.802
ESDPE	-21.3602	-636.756
WALRE	-27.2862	-619.009
DVWFC	0.665017	-637.473
VFSVP	-27.4685	-604.646
FYWTT	-0.632616	-567.267
KGFHT	-9.30079	-591.405
SKIMD	-13.089	-578.621
HEAQR	-23.4152	-611.829
SVYHS	-7.10938	-600.793
HDCLV	-1.69813	-592.26
GNQQS	-4.15287	-638.692
QQFIP	-2.58679	-631.167
TERNW	-6.21433	-621.928
QYVLI	-10.5356	-634.782
AITVH	-16.717	-612.628
KHETV	-1.17656	-624.683
DTQIF	-4.33822	-629.801
RIHVP	-3.07792	-564.228
WIQDW	-0.332674	-636.909
TSEAL	-10.0374	-621.649
HMMVS	-20.9954	-652.823
DPMCL	-22.8002	-634.796
HRWCI	-11.6482	-626.615
EKSLY	-18.1074	-609.536
LLPMM	-28.0572	-611.778
KAMQI	-27.2794	-612.963
LITRI	-19.3473	-657.708
FRPQL	-25.7846	-663.903
LKSMD	-16.0421	-576.348
REGID	-21.2478	-648.77
MKTRK	-20.873	-614.774
EYVKQ	-13.3262	-619.813
KFFYV	-12.5242	-638.063
FKLTR	-15.4162	-618.249
SDMDP	-28.8568	-598.549
AVVMG	-8.3298	-621.754
AQMRF	-20.8679	-641.452
HYRLH	-26.9824	-637.135
MNMTM	-6.26476	-592.726
GRHAK	-22.5367	-638.065
TKWGQ	-4.24497	-569.749
EFRIA	-21.2739	-649.015
SDCET	-10.7951	-626.627
IFRQH	-29.5202	-649.807
QEEYD	-7.72242	-598.102
MRIKE	-24.7048	-633.102
NKYVM	-18.6028	-596.057
TMRAI	-13.0943	-614.934
MFHGI	-5.32781	-585.568
KQHER	-1.52661	-610.746
NTIYN	-3.65189	-606.15
SMRTM	-13.2786	-615.463
GVGVS	-14.6693	-577.537
GITHV	-19.5588	-582.785
PPFHL	-22.4946	-631.911
KRDWW	-2.77387	-602.918
TNHTQ	-23.0243	-619.135
THTFC	-3.08559	-599.682
KRHHK	-2.18301	-569.612
NIVPD	-22.3244	-650.421
VARTV	-2.51317	-600.215
RFYND	-2.52345	-586.356
EGCDL	-25.563	-648.553
MDCKV	-29.329	-643.431
SCPNM	-0.687149	-568.641
TMRPK	-1.68978	-583.982
IDTKK	-7.87431	-610.193
VVMYH	-0.791184	-635.123
GRQTE	-29.579	-654.581
SYKNF	-14.8421	-580.126
EPRLE	-27.6851	-607.796
LGTTT	-6.38319	-579.229
HSKMN	-12.8446	-643.021
RREPC	-13.0427	-623.381
ICRKA	-21.0581	-646.599
RAAVN	-16.2178	-597.164
YMSPG	-0.514217	-562.916
GWCSW	-8.05439	-635.772
DCICR	-25.3457	-609.104
YILEI	-23.3386	-659.33
ALRYM	-9.9636	-636.462
DEDRA	-9.95744	-619.324
DGDNQ	-18.9334	-631.865
MNQLA	-22.8881	-620.14
IQDEK	-0.210634	-628.302
IQKLA	-12.2602	-586.259
WPIIM	-26.3681	-601.185
FCGNY	-6.51097	-584.931
CHECC	-13.799	-597.926
RHQID	-28.46	-597.003
DYAQF	-20.2908	-583.325
KNFRT	-5.34013	-642.394
ASDWQ	-22.5006	-593.842
TVDYS	-21.4221	-639.032
GGEGK	-33.9941	-631.17
SPDWI	-1.18124	-592.651
QRRTI	-13.767	-631.134
VWDIR	-28.0517	-661.241
ESLKR	-4.22682	-604.635
IGSNW	-24.2467	-648.82
DYSAH	-2.94018	-593.422
MRDWF	-8.32706	-570.952
VWAPW	-25.2436	-604.569
SPQGR	-14.6078	-606.288
GMPVW	-29.2585	-635.449
NENCF	-21.8638	-610.727
ELLWV	-4.05933	-611.372
RIWVR	-14.4556	-642.507
VAIQE	-20.6252	-626.808
MELHT	-10.3034	-589.027
YYLCM	-29.5319	-590.157
DQGYD	-28.9731	-631.984
AGGCT	-14.175	-600.196
SFCVY	-25.5385	-626.728
HTANR	-4.1686	-631.027
LSGWQ	-10.4501	-636.01
VNAMA	-22.3673	-632.142
NKFPD	-0.00597844	-562.706
HEFNT	-28.3367	-662.38
PMYVI	-29.5519	-658.608
DTQMH	-13.5672	-622.075
EMAWN	-3.03098	-613.966
QIHMW	-15.6344	-593.467
IPGWY	-8.47535	-606.538
CAIKW	-14.5043	-588.448
QNSGN	-3.15551	-577.718
YGLLG	-20.7979	-616.806
CCYQL	-24.3537	-630.81
YEKMQ	-24.7505	-606.582
MWIVW	-12.181	-626.79
FRDDS	-8.42034	-621.458
MKWPG	-19.0036	-653.837
NLLAW	-15.082	-635.014
QPMAT	-2.06862	-599.182
EKNLV	-15.2631	-582.894
PLEIF	-2.96917	-585.593
RHYQQ	-19.927	-642.091
FTRDR	-28.5491	-653.103
TSRVT	-0.578117	-628.261
ATLFK	-27.0465	-627.332
HYSMK	-3.94071	-628.517
FVRQA	-20.0382	-611.716
CGIQE	-2.72979	-617.712
HHERF	-26.5626	-616.525
DWWNY	-20.5655	-639.264
AASMY	-23.2029	-644.528
ASPEG	-2.56011	-580.918
THSLM	-28.1809	-623.652
FQWEA	-28.2958	-631.43
KMELM	-8.7004	-646.272
EAAQM	-25.2488	-627.631
LCDDC	-11.2708	-634.831
MLRLF	-28.2976	-605.191
TLAMA	-25.9947	-647.204
LSNQN	-11.4815	-642.045
CNFHH	-16.791	-588.027
FHMRW	-24.3712	-587.692
GGPGT	-6.72602	-631.108
YANFT	-24.0209	-632.486
PDISA	-20.4825	-604.294
SKERE	-1.74994	-581.851
PSLMT	-2.98085	-639.823
SYHRD	-10.8691	-591.686
QGHFQ	-22.1911	-656.065
SMMIH	-13.2656	-638.601
RHAGD	-27.22	-633.501
KKLRR	-16.0786	-647.195
QLSRE	-4.2911	-626.268
MWYAL	-20.6489	-604.958
TELIE	-21.5273	-651.524
YPNNI	-11.1382	-630.305
RPMAM	-16.5244	-595.368
QFCQQ	-14.4425	-586.004
FICAL	-16.7558	-621.951
AFPTD	-20.7778	-621.238
WYNWM	-25.3851	-641.945
GLIDF	-13.792	-643.486
LATFC	-10.4036	-618.308
KKLDR	-13.0962	-606.403
LTFMR	-29.5501	-614.07
FHYTV	-11.9029	-591.696
VRPRD	-18.5466	-605.092
NGRGD	-25.5684	-601.663
PNEWV	-15.8115	-642.089
HQDMC	-2.93078	-620.557
MCMLM	-10.4345	-597.924
MCVRL	-17.7674	-591.406
SRFTK	-1.02341	-592.566
QRQPH	-25.2542	-605.075
SKERR	-5.44664	-596.843
VMVMK	-18.6734	-632.92
WKKID	-7.23626	-643.431
LRIIL	-6.44027	-572.55
LNCER	-5.6628	-615.672
QGDCQ	-1.51828	-605.245
MGSYI	-13.7092	-632.518
QYEST	-2.10601	-633.848
CHFVW	-5.21786	-587.757
WIQVM	-24.3682	-601.253
QPWCK	-5.91915	-576.532
NTKKS	-1.39588	-569.967
YYPAE	-13.6652	-638.288
QECDS	-2.24896	-628.739
NWVVS	-3.00242	-616.059
INCKN	-19.7109	-618.78
YGRPG	-27.911	-651.905
TDIWY	-29.0954	-637.343
QHSVG	-5.1087	-582.274
TQFQI	-24.401	-584.846
NCGPK	-23.5309	-659.545
AHQQV	-12.2129	-647.003
WDSGV	-5.31932	-623.23
HKKPM	-10.4249	-605.31
NFRDF	-1.71384	-591.161
INIRE	-24.9347	-623.182
ESKSD	-6.36836	-581.002
PHQQQ	-19.7123	-594.342
MIYYG	-13.586	-630.255
KNYRV	-23.6298	-620.446
SDNPP	-2.88163	-583.305
VGKVV	-9.25967	-574.054
PMLCW	-13.7632	-591.688
YKDKF	-13.7093	-596.689
MRCLY	-29.0097	-596.702
THHFS	-26.5529	-611.02
ECLMF	-17.9155	-584.081
SMSGY	-15.1	-621.509
PVYRR	-23.1712	-614.54
DGEPA	-23.2073	-657.575
ACVWC	-4.50274	-574.886
ADHFC	-1.57608	-606.773
AFQND	-20.6579	-632.049
SPVQV	-22.7339	-647.367
HVYKC	-10.3856	-583.88
EWWLT	-8.68781	-606.199
SVFMY	-6.19324	-610.986
MESVA	-29.5691	-633.313
SAQQA	-16.4787	-600.353
WPPQE	-13.4538	-579.74
FCTNI	-7.05069	-606.218
KLICH	-17.1211	-614.704
KYQNY	-21.6269	-635.368
YYQEC	-19.0712	-631.789
QDEKW	-24.5927	-607.967
LYCQA	-25.45	-621.609
YEFFC	-16.4868	-629.856
TIDCN	-6.00715	-592.465
MPAGI	-7.17126	-585
VRKNR	-27.4782	-654.869
IKFVG	-12.1155	-621.607
KVKSC	-15.0511	-619.818
LPACN	-10.4548	-636.856
TAVVH	-14.7417	-620.442
FTGMW	-20.0419	-632.723
WFHPG	-25.3265	-652.231
IYVSL	-19.1389	-598.187
TYCPY	-15.5557	-639.713
WSRAK	-4.26416	-600.093
GMQNL	-10.4967	-603.971
LFNED	-23.3306	-624.041
AMKDP	-28.6122	-615.655
CLAAR	-27.7879	-599.182
EEDGQ	-25.9389	-594.25
NQTIY	-25.3638	-611.213
LMLCL	-3.95762	-632.919
TYCDH	-4.14983	-579.442
TIWAP	-25.0896	-603.899
ECHDA	-19.3209	-629.876
MYQCF	-26.9846	-664.99
RTSSK	-2.74925	-637.21
HQAPN	-28.188	-604.339
PYCCV	-0.616747	-580.112
MDGYT	-5.94034	-642.287
MTMAF	-14.5459	-610.934
LDIPL	-8.17349	-614.598
AKVGG	-16.031	-651.018
PTMEA	-10.9807	-607.437
WMDKK	-6.9505	-589.985
QTGTD	-26.6921	-593.524
PRPVG	-23.3603	-651.428
THMYN	-29.5013	-641.874
RYHMM	-24.4788	-645.435
TQWAT	-26.5382	-640.002
TATIY	-6.87179	-623.868
WTYGM	-16.5991	-596.478
EAFIR	-7.14745	-605.608
CTLPF	-5.72843	-634.152
HPNGL	-12.5693	-604.246
TTDRK	-1.61899	-616.255
ANWFK	-7.62429	-570.805
GTEEI	-29.1408	-654.814
MFQTT	-15.3174	-623.597
RIGSY	-9.90949	-609.62
TYVPT	-5.51337	-592.867
RRLWP	-18.8342	-657.09
YQEIE	-18.5033	-646.017
DCTKH	-29.2433	-640.055
KINLN	-25.0907	-605.847
HAVFY	-21.5331	-605.484
MIFMG	-21.6654	-655.13
KMKIC	-6.55713	-622.874
CYDML	-11.2995	-609.501
GPITV	-7.96939	-590.968
FEEKE	-3.12525	-584.444
FDINW	-3.60436	-628.492
EVRNQ	-20.4828	-653.733
QFWLK	-25.5588	-640.425
WESEI	-6.26852	-626.741
SQAYI	-7.69419	-601.231
DHTKC	-9.66095	-606.858
KCECW	-7.08711	-617.918
WKFNA	-5.33019	-613.577
KALYT	-3.99262	-589.286
IYRVS	-2.57168	-583.304
DAFYW	-4.34259	-587.497
ANFEP	-0.0477257	-596.761
YAIHA	-11.8732	-650.223
GKNFR	-9.9408	-580.523
RISML	-13.4362	-616.053
PVEFP	-20.1246	-628.391
VVRKS	-15.9983	-583.639
SQKCL	-12.925	-646.065
SHPFF	-22.5117	-619.695
WYWYV	-21.4293	-596.561
GVKYM	-27.6734	-647.515
IFDCP	-4.2322	-638.949
TSIHW	-1.96336	-604.971
VQETW	-5.6008	-635.345
KNLEL	-14.0929	-604.425
WSSLI	-13.5676	-631.656
LGMIN	-2.90948	-630.24
QYDRA	-0.463321	-593.288
WGDHT	-8.97717	-571.405
SARMD	-5.04955	-615.787
HWCNH	-29.7391	-593.108
MGPQK	-16.9383	-605.606
CKCPR	-4.65771	-583.101
DKTNM	-25.9556	-610.867
KVNFL	-25.0007	-611.136
DGVTH	-20.2066	-621.142
QERIP	-15.9647	-637.8
EFSES	-9.82524	-646.018
GIADD	-6.91734	-596.947
RPLNE	-22.1979	-590.789
EMNPE	-5.08985	-608.926
SDKNP	-24.0909	-653.583
CIEGW	-2.87137	-589.205
QVFNE	-14.246	-579.081
VWYSW	-1.68615	-601.308
INLCN	-19.6546	-657.71
QHNPA	-1.46021	-634.541
NWPWD	-17.1239	-594.756
YLLQE	-25.1991	-613.907
YVTKV	-18.2096	-636.15
RDMHY	-17.0987	-619.122
YAANA	-2.10711	-628.161
LPWIM	-20.4895	-609.327
HWLVP	-4.48372	-632.674
VVNAN	-29.9759	-618.914
SDICK	-0.102996	-594.327
DLSCA	-2.60439	-593.556
CAYEQ	-18.3199	-600.964
EHVQF	-27.789	-661.421
YQAWM	-21.6487	-592.492
GARGW	-19.5853	-593.367
MDQNA	-7.53445	-632.756
DHERA	-3.98129	-625.847
LIHWE	-19.3847	-630.828
EKHYR	-9.63795	-632.096
NRLQM	-19.1298	-621.945
IIFMC	-2.07924	-576.889
YQMQF	-4.34696	-566.239
RYNPL	-1.15095	-580.08
TFRHH	-25.561	-591.454
CVRGY	-17.4379	-580.478
LMAHM	-24.9774	-623.594
WRRWA	-21.3225	-618.99
PEKLG	-20.9766	-633.308
DPNDH	-0.410003	-588.095
GRING	-5.46839	-643.558
KSLAI	0.991608	-610.297
PSFMP	-16.0339	-632.512
FSHHV	-20.499	-604.765
KFHYN	-25.3854	-638.261
CGVQC	-20.719	-608.986
RTFHS	-10.7686	-599.033
SVWSW	-11.4659	-622.598
DMLKS	-13.8069	-574.953
TFMNC	-3.31836	-638.188
KDSGP	-9.39488	-619.656
AVGKN	-4.48839	-564.775
FNPNV	-28.8739	-658.746
KAVRT	-14.0185	-635.62
WFPVM	-5.54728	-598.066
WCIAI	-28.9565	-612.195
TPMTV	-17.1848	-597.298
PWMET	-10.5785	-582.391
WCNLN	-11.2085	-581.059
KVQQF	-15.6741	-592.404
CLKPD	-14.8324	-585.21
IMDIS	-25.9177	-603.99
MHRMI	-8.71727	-577.872
YEYYN	-0.664305	-631.637
GKYPQ	-10.7957	-616.768
LHMNH	-5.55478	-643.191
ECTYA	-10.8801	-582.36
KIASH	-29.9446	-659.477
FDNWD	-11.8031	-573.402
SICTI	-9.32902	-596.454
SDFRR	-23.887	-642.809
HTSMA	-0.207318	-626.354
THDCW	-9.83167	-621.181
PTQVP	-13.6597	-641.842
RKPYQ	-29.8498	-632.266
MDDVF	-24.94	-613.178
QCTGY	-0.591	-638.467
AKNHK	-0.614976	-593.944
FVMSQ	-11.7592	-603.931
ERSVN	-29.3181	-618.658
NFQNW	-26.4456	-605.204
SFTIN	-22.9967	-628.366
AQDYD	-19.7429	-594.645
MVGCF	-21.3767	-623.984
PKITL	-26.9533	-606.345
RWICC	-22.0976	-610.802
SCHFQ	-10.9664	-626.087
YIWDE	-21.6871	-617.383
DLFMF	-28.5938	-644.836
FHDQW	-20.0969	-644.038
EINPN	-8.66334	-601.282
QTTVQ	-16.1972	-638.177
LSAPD	-27.4827	-635.406
AHVLF	-11.1498	-583.586
PTWHA	-11.4031	-621.441
PNDKF	-1.4081	-587.469
GPDPY	-25.2827	-632.032
PHHSS	-5.11624	-639.411
RAFPY	-9.853	-583.295
RDWPP	-19.0799	-583.566
TVQLD	-8.62202	-636.11
RNDRD	-15.1314	-605.294
EQAHS	-0.292436	-591.964
SVSKL	-22.8632	-628.988
AEGDL	-8.14253	-587.788
MVEML	-1.34993	-606.778
YPQSI	-18.4116	-608.318
PLLDQ	-26.0343	-588.587
KWTSH	-26.375	-655.491
HPAGC	-21.082	-593.315
TELQY	-13.2081	-610.876
WEQIM	-6.77085	-579.996
QTCEQ	-23.5182	-637.883
WVNTL	-8.12003	-618.059
KDFWN	-19.3627	-589.586
VNEWN	-7.67491	-599.901
LFPLQ	-10.744	-643.312
RLDWT	-14.6797	-648.766
ARCEH	-4.59853	-606.966
GLLNM	-8.08602	-625.287
GHWDR	-24.4543	-656.574
MVYAN	-7.99261	-604.867
LSGRR	-2.71494	-595.726
NINCV	-31.877	-629.743
THRCY	-20.9914	-602.968
PHNIH	-5.52237	-623.281
YSLQG	-28.9583	-619.84
ALVDS	-13.3871	-586.619
NTVIT	-19.5762	-584.697
HEQIP	-19.5694	-647.967
VQMNL	-12.8901	-594.75
MADLE	-13.4593	-649.78
GPNDC	-9.31725	-646.844
QEVAF	-22.2137	-599.165
PSRGY	-28.1278	-633.664
SPNFE	-5.56176	-605.763
NTIIF	-19.1544	-599.287
IRTHN	1.50543	-556.206
YRCFD	-5.77713	-584.174
DVMVM	-29.1385	-589.993
HFDSN	-18.7089	-584.269
IMTWD	-14.8619	-615.413
CRQKM	-16.1754	-610.373
NKLFN	-13.1328	-579.773
YNHDK	-2.43589	-581.876
PETLG	-13.8683	-613.664
IQLKQ	-4.42346	-623.323
CGMVG	-5.41119	-570.247
HPADT	-28.9776	-634.991
NQLGR	-17.6266	-617.447
ADDNA	-32.4223	-631.847
NRTGS	-28.4031	-600.914
KYIYW	-24.7497	-589.379
HSAQN	-5.15411	-611.55
PTWEM	-27.0307	-625.148
SPKQN	-11.2832	-644.269
FWSWQ	-26.8784	-618.022
PDYSY	-26.2827	-612.884
WVKRH	-30.8169	-634.26
RWHMY	-18.0044	-624.005
LSQQQ	-14.0299	-590.748
NRWVL	-28.6396	-641.965
RCVEP	-11.4699	-591.187
IQMYW	-20.5231	-608.888
AYFGH	-29.8504	-649.712
QECDD	-0.584943	-632.953
HDFPH	-2.67698	-564.408
NEKGK	-12.9351	-594.249
SKMWV	-4.79882	-595.519
DPEYS	-8.76238	-597.252
PEHFR	-26.1428	-622.535
EKPGK	-18.2087	-592.713
EKYVE	-15.3242	-597.391
FCLHT	-25.1219	-625.396
WNIFC	-12.4241	-607.952
KTYTN	-19.4322	-600.403
YECCF	-27.8163	-647.69
AVFHD	-15.617	-643.404
CGWSV	-22.9448	-584.109
HIYDW	-17.1799	-630.376
VMMNR	-19.2012	-604.904
HLVCA	-5.16287	-602.042
IHSAC	-20.082	-611.066
GRKLY	-2.96046	-609.523
FAKPR	-27.776	-633.993
YHTHN	-9.8642	-618.357
IPWTR	-20.324	-642.866
RANMY	-29.7939	-653.217
KTPNR	3.20495	-628.359
FRIHN	-0.182867	-615.777
QPRGT	-0.364957	-619.014
DPQQI	-7.57871	-624.211
LVNDT	-23.475	-597.627
MTLCT	-27.0438	-655.436
DPIYF	-21.6583	-644.57
WMNWG	-27.0695	-598.416
KEISQ	-7.72132	-613.706
DEVNI	-16.2124	-614.281
NLLAQ	-14.7424	-590.188
SHSTD	-15.6437	-640.454
KMAIH	-15.013	-638.968
KYWVI	-22.2655	-610.684
QDCDP	-29.354	-633.771
CVFRV	-29.3671	-637.728
SSDWD	-20.3653	-634.042
QWHAW	-8.85783	-605.011
VCGVY	-21.8228	-650.954
QAQPM	-13.2203	-609.899
WGADI	-16.1778	-591.52
ANHSS	-16.8223	-652.099
LTPVD	-22.7835	-598.515
RSWQG	-13.8938	-607.965
DNCRT	-2.76154	-608.508
VSRRQ	-15.0084	-635.49
HGISW	-29.7598	-628.064
DWEVP	-7.21632	-621.052
TYAAW	-23.6557	-602.383
CMVRH	-27.3989	-649.155
QPYGP	-24.3797	-630.332
IWVFM	-0.799175	-634.759
KPRQC	-5.76412	-629.197
DVNYR	-8.85073	-593.825
PITPM	-16.7478	-624.159
VDVYH	-16.9698	-591.304
DCCMG	-10.549	-596.228
RWPMD	-9.86536	-600.648
NPNSK	-14.9828	-635.245
YCRRW	-23.7398	-597.134
SNHKS	-15.3562	-618.092
EEHMR	-16.7202	-597.421
LWAWS	-4.84401	-599.373
QQFIT	-15.0658	-578.467
SHFQY	-23.7197	-651.743
RNCYF	-16.8142	-630.264
MRTSS	-29.5309	-662.96
PVLHV	-5.00323	-593.387
IQYGS	-23.2093	-652.046
SFEFM	-20.6702	-638.677
ERIAN	-2.29634	-623.886
QNTMY	-4.97064	-638.322
LDTIE	-16.419	-645.946
NKLLD	-22.8322	-605.905
DRDPE	-15.2789	-605.325
AEFML	-21.1375	-655.916
VWNKT	-0.677811	-607.531
IVKGA	-9.8755	-600.715
QHAPT	-4.95553	-571.532
KINMR	-18.1535	-639.677
ISQTD	-3.79991	-572.839
KRMVM	-11.7822	-596.956
TCEWM	-11.9526	-630.276
LDTGM	-24.6175	-659.776
DADWG	-28.6556	-619.322
RAIWT	-2.00376	-583.495
IQDGE	-29.0871	-660.765
YNRQM	-26.7085	-598.863
RGKNS	-10.1209	-576.038
LEVMP	-13.2008	-577.383
TIWRC	-24.5253	-586.306
PSGEW	-14.9552	-631.202
KLVDY	-4.24194	-636.412
KRVIG	-24.7456	-636.816
QVLIE	-22.939	-659.073
SEKGM	-7.94763	-592.441
GLQAW	-17.9096	-628.222
CDPRL	-21.6436	-622.568
AVYII	-13.0272	-591.207
RTQCE	-11.9166	-631.681
DDEDE	-20.8354	-590.301
NWDID	-27.7757	-647.164
GPHSL	-27.8883	-650.205
SEEAL	-13.7999	-639.839
MHNSV	-21.0315	-591.536
HIDIH	-28.0716	-645.846
KWGMK	-21.8677	-626.339
GQMTK	-12.2521	-596.744
THDDV	-16.7331	-613.306
KSFDE	-3.97307	-633.936
LFMFR	-18.2752	-648.986
FHRLG	-28.7163	-618.957
IGNHN	-33.5277	-616.196
MSCNG	-4.93176	-568.549
NFDKQ	-16.1323	-603.461
FSTRQ	-10.7658	-574.764
PGEYH	-18.4627	-642.319
RQCNT	-28.0387	-619.945
SYPKI	-10.0427	-634.725
VNNNF	-1.8593	-640.229
MAYYM	-6.42014	-613.231
WMSSA	-29.3514	-643.887
TKFTG	-29.4295	-646.831
QIWDH	-19.4871	-652.657
YKCDD	-15.7349	-601.955
CAHYK	-5.50187	-595.221
DMRHQ	-12.0028	-590.978
AAPCN	-8.10325	-576.828
NDFLE	-29.9671	-590.014
SCDIM	-12.0109	-594.969
HHGQK	-22.572	-621.925
EDNFA	-0.125684	-614.944
PPDCT	-4.06691	-611.678
AYYWS	-7.6575	-616.945
LVELA	-22.687	-596.196
RDQHR	-15.995	-598.446
CKVVQ	-9.81349	-632.474
QNYDE	-18.1954	-629.857
YEGST	-11.3916	-642.01
MYSVE	-14.0205	-596.943
GTFFL	-28.9033	-623.256
PEPRM	-26.0857	-657.902
CFYRQ	-17.2415	-599.409
CDQRW	-13.1396	-629.694
MCDDF	-4.32465	-638.348
TAMSP	-13.5982	-594.656
SNNSM	-10.1254	-606.471
GFVQN	-21.7357	-625.357
NKTSW	-7.89118	-600.128
GLSQD	-6.56818	-593.48
QSEAQ	-2.60479	-631.224
THQAI	-29.1601	-616.641
NFPRS	-4.53211	-608.899
TPNID	-13.0633	-573.392
DDYNG	-19.8652	-637.942
EIQWG	-24.6273	-598.869
QKTPH	-9.0841	-605.715
ETDWA	-28.1768	-640.506
WWPGI	-26.8175	-640.461
WKEFM	-12.3871	-597.666
RNSVT	-27.0625	-638.016
GKWAM	-17.3138	-605.258
NYYIP	-10.5678	-592.849
HVDLI	-14.8819	-615.77
TLVIK	-0.860453	-574.853
GCGYY	-25.5523	-614.899
FFTTP	-21.2868	-588.09
HWHGQ	-6.81438	-611.677
TEHTR	-11.1721	-624.77
EAKMM	-1.96276	-596.763
EAKKP	-6.82894	-622.921
ALPCY	4.03071	-586.651
DRSWY	-4.15993	-621.764
QTMMF	-10.8199	-620.946
ACTWH	-17.1896	-577.987
AGAIR	-14.2119	-615.863
YWRIM	-13.1581	-595.271
GQVFQ	-27.0898	-626.343
FDNLS	-19.1993	-636.893
DWFSF	-25.676	-653.73
NAYII	-6.57914	-568.692
NPCYA	-27.8442	-633.003
NDTVW	-18.5614	-655.166
RMFPE	-9.51286	-595.654
VCCSE	-2.46809	-572.238
KCPCD	-11.4501	-583.411
SAHQA	-28.8684	-661.036
INDGM	-1.92597	-584.51
HWNSN	-2.16867	-562.752
KDLGD	-28.6421	-624.231
KVDPE	-10.1894	-613.983
VSSVS	-13.2542	-595.274
MCLSP	-1.80976	-580.267
RPCDE	-23.9257	-598.298
RVAHA	-2.87799	-632.025
HNTRQ	-2.40704	-611.313
THFCG	-20.9997	-617.573
LSPNH	-23.25	-628.577
QRHEH	-28.4614	-610.419
YPIHE	-10.8918	-610.834
NEHYE	-15.9407	-587.397
SWWVQ	-27.5954	-592.495
DEIMT	-25.3716	-601.088
MVQCL	-2.47457	-619.588
TAQHQ	-10.2186	-629.494
PLSQV	-1.422	-577.981
NYNEY	-14.1354	-650.224
RKIIP	-12.8838	-578.01
MVEQP	-9.24366	-633.758
VQDSK	-2.02245	-622.343
FDIVL	-15.6558	-586.585
HECSE	-26.6572	-627.53
MCRQL	-18.7895	-644.649
GQWVP	-10.9968	-632.931
EAHYM	-5.66626	-641.327
DICLR	-29.9531	-596.59
QTTTQ	-12.4898	-630.337
FWWMS	-19.5817	-598.926
ETRTL	-7.63673	-570.787
YECRN	-0.453304	-560.688
NVKCE	-21.946	-608.265
VKKCQ	-14.9445	-622.569
QHLMS	-15.4109	-611.567
KIGQE	-17.1777	-647.664
HCCEH	-18.5767	-580.935
VPFTW	-21.0827	-636.26
VQWTT	-1.16377	-608.861
REHTM	-22.1797	-593.751
MESDL	-19.7433	-639.63
GNMPA	-8.4936	-581.313
WIRRW	-14.1324	-635.151
VAHHA	-20.9775	-615.533
QLCSN	-1.44865	-570.863
VRHVF	-25.2525	-626.52
RFQIH	-11.3693	-578.603
WIEEG	-15.1914	-588.935
QYYHH	-20.598	-623.279
TACDI	-9.69839	-602.757
LYGTR	-16.4356	-650.587
DHWEC	-5.8212	-621.478
ITEQD	-7.395	-585.569
NVNDF	-16.996	-609.697
WHMQH	-25.092	-596.125
IILKS	-8.63573	-578.652
DIRAN	-21.498	-648.324
RVSRA	-11.3553	-588.001
DEGPK	-20.4014	-647.285
IILRQ	-9.19131	-642.157
VYGIL	-5.88573	-624.655
TSWSC	-6.30083	-600.985
YCKCN	-20.6023	-590.702
EDRLI	-27.9393	-590.638
RGAMW	-6.46307	-601.956
VGFDW	-21.4561	-598.313
QWMKK	-1.08643	-628.011
TNMQV	-2.6917	-638.593
VMFYP	-1.25497	-595.849
PPCDM	-29.0022	-644.562
SRIAS	-22.4575	-595.762
GQLWC	-16.9331	-602.108
CKWYN	-21.8826	-616.265
YIDLE	-14.6726	-638.29
GRGRQ	-13.0249	-597.515
LLSRG	-14.1393	-619.449
QRGGP	-7.10422	-589.061
NKDRD	-8.51725	-577.624
TGKFW	-5.53183	-622.94
YKFSM	-9.06084	-637.164
QNVHP	-27.5111	-602.647
FFTWT	-12.5462	-581.456
DNLAG	-12.9236	-590.063
SYWFS	-29.3303	-620.433
DDSLI	-29.5112	-607.875
DICSE	-19.1154	-589.14
EFCGP	-27.8514	-613.788
THHGE	-27.4043	-611.116
LKPCC	-4.03414	-635.337
CRDCI	-28.998	-629.938
EIYCQ	-21.6974	-593.166
GLVWC	-12.9721	-643.923
KWILC	-25.1441	-617.847
DVPCT	-5.73973	-601.829
IAYDV	-17.8107	-589.567
KKSGH	-27.3291	-598.97
YQYRE	-1.43445	-601.372
IKWMG	-26.3185	-602.367
NNTVP	0.634998	-567.362
TEIDR	-7.23576	-599.065
RWMHQ	-2.82793	-584.557
PMNHH	-9.74802	-594.201
NNTFM	-29.5546	-605.214
IDKIC	-25.7501	-634.982
NSMDE	-6.48438	-626.349
HQFAM	-15.1946	-588.488
VVVMD	-14.5303	-596.44
DDYNL	-20.3882	-628.972
FQHAI	-24.8789	-635.087
WDGVF	-21.3182	-603.11
KSGFG	-1.62637	-615.817
SWPET	-17.4668	-653.424
YFQRN	-15.9104	-614.924
DRCLA	-23.114	-605.194
EFISF	-14.4535	-606.75
KMCVW	-1.36848	-566.074
KDEFM	-8.5057	-606.433
AEKYI	-18.7815	-586.731
QEYWW	-8.65282	-603.337
ICIQD	-27.4584	-602.49
MTHAF	-23.2626	-622.06
HCHKG	-29.6332	-662.287
GETVE	-22.5977	-657.98
CPPAN	-20.2473	-635.159
HTMWG	-9.56968	-592.091
VGKEM	-24.6741	-606.615
GEYMR	-10.6756	-648.298
MDMVE	-10.8382	-645.245
SEIDW	-22.5207	-601.594
RGPGY	-12.279	-588.699
FIFKG	-9.4681	-587.396
GLGME	-19.2907	-637.708
CDIIM	-4.878	-576.958
SFWLI	-11.3644	-581.538
RIPWH	-29.0611	-629.351
CSLAS	-17.805	-650.367
MLMYQ	-4.74808	-623.698
FMWPS	-12.7151	-598.136
LQFDR	-12.6594	-577.199
SPESG	-15.3981	-604.722
HICAI	-4.35586	-604.422
MRGYR	-23.2303	-622.385
QRQDC	-1.02886	-636.505
PSSAT	-18.0419	-600.559
IHFNM	-34.5999	-616.686
YEWRT	-16.3451	-644.803
SWMWM	-4.1685	-601.122
ARECV	-9.23341	-635.103
RHRRH	-22.1803	-623.58
VVGRY	-1.67206	-583.912
HNWMC	-11.3542	-596.314
VYQVW	-13.6145	-593.138
EWILD	-26.9334	-641.434
NGTSL	-16.9743	-636.535
SLMWP	-19.7681	-625.789
FYVSC	-18.7362	-625.702
PSYCD	-9.95572	-629.559
PWGDH	-3.06877	-603.938
STLQA	-9.75249	-617.081
LFESA	-1.7277	-579.113
TYMMS	-6.61294	-609.583
QLGEC	-22.5731	-582.461
PFDAR	-14.0958	-588.027
VSRDT	-19.6699	-595.731
PPPWH	-5.59785	-642.445
HENMQ	-29.9111	-627.839
LGDFP	-14.544	-638.009
LFAET	-25.5137	-645.326
IANLP	-27.869	-636.249
KNLRI	-19.5701	-652.266
LVWIN	-18.0386	-644.045
QLKMF	-5.6154	-618.302
CNDKV	-19.9832	-601.711
IQVMW	-4.39996	-594.306
PLCDG	-9.57965	-637.92
IHSNV	-1.02159	-595.55
LHMRC	-11.5477	-642.876
VPDVP	-12.8986	-642.607
GGVLM	-2.7148	-595.182
PFLFN	-23.015	-593.302
IYGER	-20.9342	-608.474
DSNNL	-24.1377	-614.408
SAVRP	-22.5008	-616.076
IQVSY	-24.2743	-615.069
QCPYV	-22.1419	-587.249
IKHPP	-3.71892	-628.47
MVVFD	-9.47768	-619.21
HILFR	-23.0424	-618.388
PFYYW	-13.2657	-640.939
HEVWK	-25.5939	-623.935
QKSTQ	-8.43324	-634.118
CDYEN	-22.1402	-627.07
YRHKM	-13.899	-644.671
NDGHN	-1.42113	-573.054
SSDPE	-4.86338	-575.493
ERDVV	-26.6854	-617.674
YDTWY	-19.7769	-601.463
HRTAV	-0.227713	-587.585
EMDTY	-2.53488	-604.842
GTVMC	-2.00486	-601.508
HITMD	-25.8965	-652.908
CAHEN	-8.8	-607.416
HDVPM	-0.207577	-638.493
RSMWL	-12.7143	-623.7
GFPMK	-3.56947	-580.69
AQAES	-4.6121	-578.139
IPSIT	-12.2	-648.486
RADGY	-13.8734	-639.169
HSKCK	-7.94594	-625.439
VFWIR	-21.111	-626.526
MSVCQ	-14.1304	-646.152
WATYV	-27.9286	-643.052
DSDFK	-19.7192	-627.039
KPCTI	-19.6819	-618.463
VMKPG	-19.3305	-652.119
FTEAV	-2.2715	-591.229
RFNWN	-8.15143	-619.354
MRFCT	-5.88451	-618.965
ISEPD	-0.0052843	-600.711
LQYFY	-14.9195	-588.872
CKLKM	-29.5666	-640.886
GLWGY	-19.4581	-589.157
INKIM	-5.87973	-595.282
KMKAK	-27.9552	-661.685
YYTHN	-1.26537	-595.096
PGCHH	-26.2161	-637.521
NKQPN	-25.0023	-620.785
GVDVT	-0.891832	-591.321
FMDRH	-27.6678	-609.896
RKCKE	-17.4228	-627.117
DFIAF	-12.2587	-648.606
HGYNW	-10.6883	-607.928
GVCVH	-7.04111	-605.529
NSFYM	-9.66372	-623.125
NDDEF	-8.81234	-573.767
PALGD	-8.01346	-608.989
WYVNS	-16.4092	-638.834
EQRHV	-28.7665	-596.303
HTIWT	-5.93394	-582.246
KHWYA	-29.0545	-623.401
VRSQP	-21.3347	-617.598
IFRKY	-18.1555	-633.008
RQWCD	-19.0787	-587.071
TIVML	-21.0665	-650.986
VVYYN	-1.50672	-574.21
SVWVS	-0.987199	-576.496
EGHQL	-16.0731	-602.88
PMTVL	-17.3473	-627.302
TPWCL	-10.5865	-614.159
WKCNV	-6.80636	-586.364
HMNAW	-2.82562	-573.422
SNSGI	-0.92403	-581.841
GFFID	-18.6896	-625.486
TDLTS	-11.9016	-595.153
IVLNL	-22.7282	-610.557
WITDV	-17.7366	-593.263
CSCTE	-4.82967	-584.413
YCHIP	-13.901	-603.852
FPFWQ	-17.278	-620.848
CRAIF	-3.88768	-617.86
VSMPD	-27.4658	-597.832
PGMSF	-20.6893	-653.401
SQHEW	-2.95796	-616.356
LFSIV	-9.11422	-617.517
TNMYF	-28.2341	-660.041
TNFCP	-19.4739	-587.172
HYWFW	-29.4999	-643.841
DKWKK	-1.50072	-620.341
YETHI	-11.1767	-643.707
PQWAR	-1.10641	-566.957
SQYTL	-6.01306	-623.374
NHTGL	-2.22492	-567.931
GCGWI	-3.21677	-616.599
EAIIF	-13.6349	-598.14
CTWQL	-3.75066	-571.157
CPREF	-9.25152	-611.213
RCLCS	-24.0494	-593.361
CMQDA	-19.5752	-608.949
MENSF	-9.00838	-645.055
TSRNC	-11.927	-606.052
EKKCI	-18.7671	-653.267
QSIGE	-15.0836	-599.673
TPNCV	-7.16447	-640.145
MYELM	-29.7685	-611.38
VKKPI	-2.13678	-589.521
YFFEA	-0.352534	-593.875
YLDYG	-0.918575	-598.508
MRQAV	-20.5841	-620.821
FPAIP	-22.8037	-642.208
WMKAM	-8.4879	-614.34
LAMRQ	-7.26878	-582.846
ALALL	-10.1166	-629.797
MPDVG	-24.6624	-655.473
VSEMP	-6.59515	-634.584
GRMNN	-6.33455	-585.957
LSFPF	-11.7223	-620.189
HVYIL	-9.16969	-601.426
MMDWV	-13.4198	-577.318
MGYTI	-20.4832	-646.462
FELEF	-31.9124	-648.394
YPWFQ	-8.7896	-635.578
PLLWV	-25.473	-627.206
LIRYY	-7.96823	-604.555
QGSAV	-15.8297	-610.682
TIEFN	-10.6155	-641.695
YPWFP	-2.00793	-562.746
KAPCK	-12.1734	-572.518
PGLCY	2.17569	-618.078
AIFMT	-13.1106	-648.962
VDQDL	-14.4167	-632.694
CIMYV	-13.4563	-610.588
LNAIS	-24.2531	-592.557
YMIQL	-25.2898	-610.477
HFPKN	-1.72193	-617.268
MWSCH	-15.0083	-617.154
KKLEI	-13.0024	-590.109
LQMAY	-22.4909	-591.916
KFEMV	-14.047	-623.408
LSVQH	-14.5774	-633.559
AFARD	-15.6172	-651.925
TKYSQ	-8.99443	-636.081
CMHIR	-2.43372	-616.816
RVTWQ	-20.358	-631.969
FGSYF	-6.42486	-632.549
MQCRT	-30.4768	-635.588
HQWEV	-8.95823	-632.197
LRSHN	-12.6755	-586.009
PDIAM	-26.9303	-635.535
CYAWS	-5.37285	-619.656
PYTHD	-9.48624	-621.961
LHLIK	-11.6128	-593.254
EFSSG	-21.5977	-597.506
TEFNK	-22.9101	-596.073
RTNHC	-19.0719	-614.83
DQSFD	-12.1804	-633.214
VKELM	-12.1466	-579.815
VMKTT	-26.412	-612.693
NGQCR	-3.17957	-610.966
HPPLR	-17.8975	-597.247
DKGNI	-0.937718	-620.334
HWVPP	-14.4772	-577.61
MLVRH	-12.406	-619.041
TIHGW	-5.11347	-642.334
DEFVK	-2.70064	-615.202
SPMQT	-27.8666	-592.003
PLIVK	-24.7305	-584.574
LQDSA	-9.66616	-612.531
NMAFD	-9.52795	-575.909
VSNER	-22.4256	-625.256
[truncated: 48,001 more rows]

## Sheet: Sheet3
Peptide sequence	dG_cross value	Total score
WACKQ	-35.1669	-653.133
NNIMI	-35.1526	-633.425
IYWLD	-35.1154	-656.18
DAEAT	-35.1071	-653.871
YWGVH	-35.1047	-660.728
VENAC	-35.0728	-645.567
RCHGW	-35.0718	-626.289
FEEWQ	-35.0716	-657.319
ARNLF	-35.0693	-623.276
ECEHK	-35.0458	-647.204
SGMST	-35.0418	-662.014
QVAEK	-35.0381	-629.24
FSEAP	-35.0345	-662.575
GRDKF	-35.0269	-647.485
WFTYA	-35.0151	-658.804
TEIPS	-35.0015	-622.588
LCRAP	-35.0007	-646.603
ERLNY	-34.9728	-650.019
GCKMW	-34.9617	-617.838
NNCWM	-34.9553	-650.077
NEMKM	-34.9449	-654.648
VWTQC	-34.9447	-656.957
CRLEY	-34.929	-628.133
TINII	-34.9279	-640.967
IIVGF	-34.9274	-621.103
PRFYD	-34.924	-626.606
SFHQA	-34.9197	-655.929
HIRAH	-34.9128	-657.302
HHNQP	-34.9114	-631.975
EPGYR	-34.8957	-651.199
GVYWH	-34.8914	-618.828
YSHDS	-34.8871	-620.764
AKMCT	-34.8797	-626.738
GKINY	-34.8589	-660.858
WPSVD	-34.8563	-624.605
CKTQD	-34.8399	-664.071
PQVIQ	-34.839	-615.867
CEKLI	-34.8232	-655.555
CHMHG	-34.8171	-651.795
RSTLF	-34.8068	-635.019
RIDRN	-34.8032	-622.004
KFDCK	-34.7998	-616.992
FDAEM	-34.7865	-635.165
DTPHD	-34.7842	-638.721
NMCWQ	-34.7777	-618.926
FKYWV	-34.7596	-652.104
CVNAR	-34.7508	-650.425
SDHQI	-34.7506	-629.839
ICYPW	-34.7398	-642.921
HDHQM	-34.7387	-658.972
CDLVI	-34.7233	-655.523
SCTDV	-34.7097	-627.357
SGNAG	-34.7083	-622.316
MDCCM	-34.6991	-614.817
FNHAK	-34.6972	-649.238
GCLMV	-34.6872	-647.347
IQGRP	-34.6558	-618.284
LWALH	-34.6425	-647.055
GQTGL	-34.6411	-630.786
YHRVK	-34.6098	-636.481
IHFNM	-34.5999	-616.686
DDVQD	-34.5934	-631.42
ASIFA	-34.5903	-661.932
MSCHE	-34.5169	-652.256
DESMV	-34.5102	-648.385
YELSK	-34.5034	-619.646
TGPHR	-34.5017	-629.086
NNDYK	-34.4972	-657.39
YRNVR	-34.4842	-645.466
PDWTQ	-34.4752	-640.784
AQNFG	-34.453	-627.182
MKLIQ	-34.4377	-642.821
SIQPW	-34.4345	-626.214
WLPKY	-34.417	-644.691
PVYEI	-34.4136	-660.18
RAPLP	-34.4116	-661.446
LYLKV	-34.4111	-658.808
YRGAK	-34.411	-652.972
FPHHW	-34.3932	-662.318
CEATI	-34.3883	-638.481
FEFRL	-34.388	-634.259
EKPGK	-34.3621	-617.76
EKSMW	-34.3554	-648.4
QDKIQ	-34.3251	-625.919
KLIEL	-34.3217	-635.083
CKLHM	-34.3204	-661.551
TVPPM	-34.3177	-632.316
RGFWM	-34.2951	-626.315
FGWYP	-34.2753	-652.649
GTVVD	-34.2706	-639.355
KLMRC	-34.2585	-661.187
YMNQQ	-34.2024	-648.699
PTCYP	-34.176	-639.819
QQFVP	-34.1654	-627.212
NQIAR	-34.1636	-629.269
ILMIH	-34.152	-654.672
DKNRH	-34.1218	-629.281
TNEYA	-34.1026	-632.503
YIGFR	-34.0978	-615.66
VDYMH	-34.0774	-648.88
IGHPA	-34.0758	-663.845
NRMPD	-34.038	-645.97
YANCD	-34.0278	-621.882
FEFGH	-33.9981	-633.004
GGEGK	-33.9941	-631.17
GPLMG	-33.9774	-656.365
AKRIQ	-33.9707	-620.625
YKKTK	-33.9388	-621.21
LCFGP	-33.9348	-646.41
QTWNY	-33.9231	-631.078
MRHTH	-33.9215	-637.275
RVPGG	-33.9209	-615.456
LMFNI	-33.9206	-631.435
ISRLD	-33.915	-657.796
IADQW	-33.9144	-662.979
PFEAT	-33.9111	-637.126
EFWLD	-33.8995	-635.46
KLKMN	-33.8701	-638.863
LSNDE	-33.869	-633.03
AVEFW	-33.8501	-630.8
QMHAG	-33.8411	-647.973
CMVAK	-33.8272	-658.492
GHMTH	-33.8134	-651.729
RRKDF	-33.8117	-615.08
CPIDL	-33.8097	-641.425
CATCR	-33.8054	-638.666
AYKEC	-33.7975	-639.919
TAFME	-33.7951	-621.915
ACDLY	-33.7871	-652.075
TCIPK	-33.7824	-621.06
GTGDV	-33.7723	-621.322
VLAVY	-33.7626	-621.611
GNCFH	-33.7401	-632.589
MYTNF	-33.7358	-656.746
LMQHH	-33.7306	-637.702
SCSSS	-33.7285	-619.218
KAQWT	-33.7139	-624.715
DNPVS	-33.6937	-648.111
RGHAD	-33.6679	-651.966
ALCWK	-33.659	-629.675
TITSM	-33.6508	-621.391
IMKIS	-33.6504	-655.689
YASHM	-33.6487	-657.627
SQCPD	-33.5734	-630.268
TSIAN	-33.5405	-624.262
DNDNK	-33.5299	-658.98
IGNHN	-33.5277	-616.196
KHSYC	-33.5228	-624.946
TEEDR	-33.5222	-639.281
TIKRV	-33.5159	-644.247
CLYKT	-33.506	-658.298
NFIDT	-33.4955	-648.122
CCLIE	-33.4884	-623.226
GVFPM	-33.4714	-641.803
SINSC	-33.465	-621.115
WCGLR	-33.4435	-616.549
REINV	-33.4224	-654.527
SEMYK	-33.4131	-627.004
VDCGV	-33.4034	-660.119
EECSE	-33.3732	-635.594
ANHTR	-33.3637	-655.658
KEFHI	-33.3474	-623.902
SSTTN	-33.3179	-636.339
THEQV	-33.3071	-655.619
IHYCP	-33.3064	-653.691
TYTSW	-33.2893	-635.052
MNLQQ	-33.285	-613.797
SAWCM	-33.2781	-642.794
MTAQY	-33.2779	-663.176
KGNRP	-33.2727	-656.214
VMYAE	-33.2718	-625.754
IWAVL	-33.2607	-645.589
SNITR	-33.2562	-637.07
VSPCS	-33.2394	-629.236
SWPVV	-33.2352	-622.444
KETVD	-33.2165	-620.138
HNQQN	-33.204	-648.108
EMANG	-33.1872	-651.102
NPRRW	-33.1798	-659.378
MGVNW	-33.1637	-651.527
FERVS	-33.1574	-619.35
EGYWC	-33.1525	-616.754
SERVE	-33.1186	-644.168
PMQHC	-33.1147	-619.286
PKYTY	-33.0987	-648.605
SCGIF	-33.0957	-619.397
NNQEL	-33.0888	-645.876
FRCGD	-33.0585	-649.405
CNCGN	-33.0582	-624.293
HSPGR	-33.0437	-643.095
HSWLL	-33.0242	-641.766
KIMNP	-33.0168	-632.121
WSDTG	-33.0093	-648.028
SAKML	-33.0076	-659.003
CKWRI	-32.9879	-622.502
QRSWG	-32.9637	-660.399
RNWKD	-32.9635	-635.854
LHLSD	-32.9603	-640.968
WDTLM	-32.9551	-644.843
PDKLD	-32.9462	-622.297
FMTFN	-32.9425	-628.441
LEPHT	-32.9411	-618.311
RGSGA	-32.93	-621.225
FGACP	-32.9207	-630.469
GIEFT	-32.9186	-622.719
DGAPH	-32.9151	-655.065
PSWPH	-32.915	-649.854
QLVCC	-32.9103	-635.748
VDKDI	-32.9087	-652.479
HAGYE	-32.8993	-625.502
MTMVL	-32.8946	-642.937
DEPEI	-32.8823	-653.894
HHSQP	-32.8558	-613.133
YKSSQ	-32.8376	-627.797
AATDN	-32.8308	-617.21
LHPFF	-32.7996	-656.72
HMVTP	-32.7898	-619.511
LFAKD	-32.7388	-662.271
NTVVE	-32.7352	-620.727
HIHTD	-32.733	-630.541
LLSTP	-32.7106	-654.522
EMQFI	-32.7	-658.591
GLCMI	-32.6989	-613.067
PGRSW	-32.6951	-636.821
HKPHQ	-32.6928	-659.765
QPGQQ	-32.6918	-641.828
PSICI	-32.6796	-650.383
CIVFD	-32.6781	-643.561
DNMIG	-32.6671	-640.28
FHPPF	-32.6619	-619.864
CMVRY	-32.6501	-614.596
CQPLT	-32.6486	-625.981
ECWGM	-32.6378	-635.302
PIYKA	-32.6325	-642.291
QHRTW	-32.6313	-657.264
KFPDM	-32.6282	-654.947
YLQTA	-32.6151	-617.638
HDHQW	-32.612	-634.367
LRRVA	-32.609	-613.728
SNVHV	-32.5977	-643.176
EKLIM	-32.5942	-649.405
NNSNK	-32.5596	-625.716
NSAGH	-32.5586	-626.01
WAVIE	-32.5521	-647.57
DVLRL	-32.5512	-617.173
IWISC	-32.5381	-612.541
LVQIP	-32.5292	-659.629
KLAVM	-32.5181	-626.667
LFTQK	-32.5083	-629.462
KQNCF	-32.4977	-612.929
GDESS	-32.4793	-616.752
AVRIA	-32.4631	-614.579
HRAIK	-32.4491	-658.319
TQWRF	-32.4474	-634.089
YEGSL	-32.4304	-626.187
SEGPV	-32.4275	-647.304
MGWHG	-32.4238	-638.656
ADDNA	-32.4223	-631.847
VIHVG	-32.3986	-649.405
WTDCY	-32.3903	-619.817
PWLMD	-32.3835	-660.755
RTPAY	-32.3613	-613.933
EVNNM	-32.3605	-661.549
HCEKG	-32.3524	-630.008
PGRQQ	-32.3412	-646.313
DPPIY	-32.3393	-660.36
SWDEF	-32.3131	-661.167
NSCSR	-32.2802	-644.998
MKVKD	-32.2749	-616.149
AWNAE	-32.2688	-644.184
GNTIN	-32.2633	-636.74
ASAYQ	-32.2489	-661.252
MFPLL	-32.2411	-614.303
MKLNY	-32.2396	-625.776
SGARP	-32.1941	-648.882
GSFLS	-32.1781	-653.636
SLRQH	-32.1768	-638.611
CSADH	-32.1685	-647.225
AVNFE	-32.1668	-641.599
HEQQE	-32.156	-628.126
VSWNL	-32.1431	-639.05
LDTIH	-32.1205	-648.398
KKYDR	-32.1202	-649.45
CYQMF	-32.1167	-647.719
NYQIG	-32.1103	-642.844
VWFPP	-32.103	-643.067
SPSRV	-32.0816	-650.45
KVRPC	-32.0712	-616.583
ATRPF	-32.0678	-661.153
FGWNM	-32.0586	-644.804
WNRLV	-32.0508	-639.605
YALGV	-32.043	-614.054
HKEFK	-32.0261	-630.307
ASNPA	-32.0238	-627.016
VWAAK	-32.0177	-620.43
MAFQR	-32.016	-637.866
KLHGT	-32.0145	-658.247
SHLVC	-32.0114	-616.086
LARCT	-32.0093	-653.981
LWVMP	-32.008	-658.127
RHSMR	-31.9997	-617.481
PDTTH	-31.9875	-649.557
HDQSV	-31.9848	-639.083
HIWVG	-31.9822	-622.435
WLGMT	-31.9708	-631.417
TWCYR	-31.9658	-630.31
QRKGH	-31.9656	-640.948
MWGSC	-31.9556	-647.857
REFAP	-31.9464	-649.8
AQQQP	-31.9304	-616.087
FELEF	-31.9124	-648.394
YNDRC	-31.8822	-648.273
CCNCI	-31.8798	-661.686
NINCV	-31.877	-629.743
GQSPH	-31.875	-615.827
FLWAG	-31.8743	-630.773
GHYTM	-31.8712	-643.077
GCIFE	-31.8632	-634.307
QDDLW	-31.8546	-621.613
MPEFS	-31.8421	-638.079
QLNAF	-31.8325	-660.569
NSRFA	-31.82	-618.917
DRNSC	-31.794	-619.141
WHSKA	-31.7854	-632.153
TRFCY	-31.7772	-617.613
PPMLQ	-31.7656	-643.221
GRPMS	-31.7573	-635.66
SYNWR	-31.7515	-643.411
QIWEH	-31.7489	-660.299
SIWVA	-31.7467	-621.154
WYGCA	-31.7402	-621.369
YTTGT	-31.7209	-613.369
TQFFE	-31.7182	-648.357
CFQMK	-31.7153	-615.377
CTSEC	-31.7097	-621.794
LWLEW	-31.7056	-657.461
NLIYN	-31.7041	-619.031
SPNNE	-31.701	-615.121
DQLSK	-31.6961	-628.594
HEDMI	-31.6957	-647.024
FLQLA	-31.6929	-654.529
MGRKQ	-31.6896	-641.302
QATDT	-31.6813	-634.515
IFSQD	-31.6491	-661.101
KPEGG	-31.6483	-650.8
RLTQD	-31.6306	-648.796
SGFNK	-31.6169	-622.593
GIEDY	-31.6112	-615.707
TATFD	-31.5948	-621.039
KPDCG	-31.5801	-621.952
TDFGC	-31.5505	-631.08
WSPFF	-31.5451	-623.005
RIGER	-31.5405	-625.103
PKSMA	-31.5324	-631.808
HVTCC	-31.5279	-618.669
LYSEP	-31.5164	-623.216
MPITW	-31.5118	-611.606
KTRIQ	-31.5081	-616.973
QLPMW	-31.5005	-636.126
QVCNA	-31.5005	-619.966
FTKVY	-31.4912	-627.915
HCRAI	-31.4542	-632.514
NWERE	-31.4425	-635.551
NYTYD	-31.4225	-623.041
SAEFE	-31.4136	-635.889
VTWCG	-31.4132	-626.655
SFEEA	-31.4127	-647.257
GIMDW	-31.4085	-635.436
NVIKL	-31.3803	-640.343
VSVMY	-31.3682	-624.48
LDCEP	-31.3396	-634.014
HKWEK	-31.3337	-644.818
IVTPQ	-31.2762	-643.489
ESTIP	-31.2752	-637.712
GLREN	-31.2615	-632.73
AFFST	-31.2439	-654.938
EYINC	-31.2382	-634.873
LMIIY	-31.2257	-616.358
EERTY	-31.1965	-655.226
ERGNS	-31.17	-627.053
IIMVM	-31.1509	-639.901
IQCMD	-31.1423	-644.709
GTYHI	-31.118	-644.49
WLCSV	-31.112	-646.521
DCRKT	-31.1069	-631.725
DQIVQ	-31.0998	-640.831
EFVRE	-31.0927	-645.661
KQNWR	-31.0602	-633.841
AEFKE	-31.059	-614.039
LCSVE	-31.0512	-632.998
QCLHI	-31.0277	-612.354
SYINP	-31.026	-624.237
AFEAC	-31.0235	-644.674
TIVPR	-31.0225	-632.83
APLDH	-31.0155	-620.902
IFSGF	-31.012	-659.062
NEFRP	-31.0061	-640.795
QMAAS	-30.9945	-626.86
HPFTQ	-30.9852	-637.036
RMYHQ	-30.9808	-652.622
NVDPF	-30.9713	-628.667
YVSAA	-30.9638	-616.286
DSHSS	-30.9504	-642.826
IIAKV	-30.9425	-641.347
IQKEI	-30.941	-621.664
DAPTF	-30.9374	-655.954
FPGSR	-30.9336	-630.465
WDYRV	-30.9333	-614.779
VHHMT	-30.9217	-636.795
DTLEH	-30.9151	-649.546
WIIIL	-30.913	-653.984
HMPQD	-30.9065	-650.405
INSQF	-30.8903	-647.119
QSYKP	-30.8427	-638.224
HQITY	-30.8408	-658.226
TSWMY	-30.8396	-642.611
YREET	-30.8369	-631.649
CPECH	-30.821	-628.595
WVKRH	-30.8169	-634.26
ESMSN	-30.8108	-643.022
WFLRG	-30.7886	-625.584
KLSGN	-30.7729	-639.951
RLCMN	-30.7696	-654.43
NTQGQ	-30.7591	-650.577
FFLNI	-30.7408	-624.058
SLHPT	-30.7331	-617.866
SNNGP	-30.7279	-630.391
TIKYD	-30.7249	-626.718
LQDKN	-30.712	-656.066
IMGHE	-30.7033	-645.017
FTSSC	-30.6965	-616.252
PGFQC	-30.6835	-657.328
QRLSG	-30.6649	-644.438
DYITA	-30.6647	-611.956
NWMQM	-30.6622	-650.67
WKWMF	-30.6385	-649.904
LYMDI	-30.6341	-615.02
KEGSL	-30.6335	-631.791
FDWKC	-30.6279	-623.595
WHVVF	-30.6158	-655.54
CGEPW	-30.6137	-618.45
ADHEA	-30.6105	-658.414
STMIF	-30.5866	-646.957
CFFAY	-30.561	-613.854
HCVCL	-30.5523	-627.11
GIKVF	-30.5459	-621.714
EFTKQ	-30.5368	-656.286
DHEWK	-30.5348	-624.616
FWKKI	-30.5158	-621.623
NQTVL	-30.5054	-654.55
YPYTH	-30.5042	-655.622
LVSGQ	-30.4963	-630.946
PCQEF	-30.4841	-643.323
MQCRT	-30.4768	-635.588
PNLYT	-30.4522	-629.787
ITVPS	-30.4472	-644.194
PFHLE	-30.4395	-652.251
WLCAP	-30.4217	-658.348
RDWWD	-30.4084	-640.491
MLPVV	-30.3981	-629.911
VPGHW	-30.3685	-644.074
AWGPA	-30.3627	-651.791
DWMQR	-30.3544	-657.718
CSKVT	-30.3368	-638.5
ADWKP	-30.3359	-627.268
KGWHQ	-30.33	-634.194
SLSKH	-30.3148	-643.78
DTPDH	-30.311	-617.419
FKIFN	-30.2929	-614.48
HHHEN	-30.2771	-638.737
QPVVG	-30.2695	-611.301
ATPMF	-30.2602	-639.321
MVTIF	-30.2502	-641.743
DWECQ	-30.2489	-631.38
FMSGL	-30.2409	-652.365
NALNQ	-30.2385	-618.018
ERASN	-30.2367	-635.864
WWYSI	-30.2246	-629.556
MDCQA	-30.2154	-641.198
CKINR	-30.2154	-622.009
SEQWW	-30.2062	-615.413
CRTDT	-30.204	-630
HVQVW	-30.1984	-659.106
RLMGQ	-30.1887	-656.168
TAKTF	-30.1778	-619.383
AYCMF	-30.1701	-645.238
MCFTE	-30.1656	-629.625
FPNAK	-30.1366	-653.013
VLWHE	-30.136	-614.171
YYKMY	-30.1195	-659.056
WFGHQ	-30.1111	-610.683
KAVCT	-30.1049	-652.136
EQYRW	-30.1023	-636.464
RNCEQ	-30.0691	-611.49
PPSWE	-30.0643	-620.972
AGYWN	-30.0595	-627.224
SSQQY	-30.0504	-653.067
RIAQP	-30.0374	-623.161
GWQAF	-30.0207	-648.781
QIIPP	-30.0092	-616.844
FLCPI	-29.9985	-655.432
PFGHH	-29.9978	-609.483
MELGT	-29.9968	-664.215
TGIED	-29.9965	-624.439
GAGFV	-29.9961	-594.197
GHSSQ	-29.9946	-633.983
QPHLE	-29.9928	-632.573
DKVWN	-29.9917	-627.357
MKWRQ	-29.9912	-655.938
YNYSP	-29.99	-661.35
GMKHW	-29.9896	-625.248
IVNTI	-29.9893	-652.865
DTRLQ	-29.9886	-607.717
MARFR	-29.9884	-616.015
GAKKY	-29.988	-619.746
LYEWF	-29.9876	-608.837
YMHTT	-29.9861	-633.16
QYQQH	-29.9842	-618.5
YGSYH	-29.9839	-650.918
AREQM	-29.9837	-655.232
NGNDM	-29.9831	-658.091
FCMCN	-29.983	-620.6
YYALY	-29.9829	-649.792
LCKLH	-29.9828	-661.339
WETRW	-29.9824	-610.946
YQNQC	-29.9819	-628.562
IMDWV	-29.981	-605.668
CCCHI	-29.9809	-612.465
FQLGQ	-29.9804	-601.039
HNKEH	-29.9791	-614.139
TMTKM	-29.9789	-651.667
HCLNS	-29.9779	-661.167
KVIEI	-29.9773	-592.155
GGAIY	-29.9766	-600.164
PHWAC	-29.9765	-649.364
VVNAN	-29.9759	-618.914
WLWGE	-29.9753	-614.384
FKESR	-29.9752	-662.566
DNVCI	-29.975	-611.078
QGPRS	-29.9746	-606.139
DLQGI	-29.9742	-639.305
WGHMN	-29.9739	-590.906
GGWHR	-29.9727	-645.699
SDRNY	-29.9724	-603.059
SDEVL	-29.9708	-656.119
RKHDT	-29.9703	-663.567
QQQLQ	-29.9696	-664.182
MWSWF	-29.9694	-621.032
NQYGD	-29.9691	-617.271
DQVVH	-29.9684	-609.982
QNNIG	-29.9673	-601.525
WELQH	-29.9672	-635.624
NDFLE	-29.9671	-590.014
WVISS	-29.9661	-641.08
ILTEF	-29.9654	-598.639
QIANA	-29.963	-607.882
YASFA	-29.963	-623.464
NVIFA	-29.9626	-605.492
ERAEG	-29.9624	-615.506
TSVLP	-29.9622	-625.926
VLYLM	-29.9614	-662.136
RKMFF	-29.9602	-594.005
DDRPQ	-29.9586	-618.298
RVDYQ	-29.9569	-609.794
CCNVY	-29.9569	-619.211
QDNCC	-29.956	-657.223
IYPTR	-29.9555	-629.165
TQCNQ	-29.9551	-656.544
IMDGK	-29.955	-595.388
ATMVI	-29.9545	-650.452
MVAMD	-29.9544	-649.008
DICLR	-29.9531	-596.59
IWYIG	-29.9529	-649.888
VHSAE	-29.9527	-643.527
RLKKY	-29.9526	-602.482
SRHFE	-29.9523	-592.564
YEEEE	-29.9518	-632.098
NFKPK	-29.9509	-604.666
ICAPA	-29.9508	-631.574
LSGGK	-29.9507	-622.573
KGTAA	-29.9504	-630.487
FYPSE	-29.9501	-611.693
NCSNH	-29.9497	-599.5
PAFHP	-29.9495	-616.732
DMCFS	-29.9485	-649.9
EPMKS	-29.9485	-614.977
LQHGK	-29.9477	-660.08
PRWWF	-29.9469	-653.542
KIYCS	-29.9453	-615.097
KIASH	-29.9446	-659.477
LCYNM	-29.9436	-651.676
DPGWQ	-29.9428	-621.167
YLNEG	-29.9425	-656.666
MNFIS	-29.9423	-636.715
MKNKE	-29.9421	-605.795
FFFLK	-29.9419	-592.159
DQKWH	-29.9415	-641.421
VIYYA	-29.9414	-662.897
NSFWH	-29.9412	-593.534
INDAG	-29.9411	-646.928
YIDRE	-29.941	-602.69
LQLGA	-29.941	-647.216
SSRAE	-29.9407	-625.943
HHSEY	-29.9402	-647.949
VSCKT	-29.9394	-629.773
MDTCT	-29.9393	-610.429
LHHRM	-29.939	-599.493
NREFP	-29.9388	-645.419
QQDIC	-29.9384	-659.689
VLKFC	-29.9381	-599.538
WCPLY	-29.9375	-595.384
ARDMV	-29.9362	-623.783
PIGSM	-29.9358	-666.523
TDNDW	-29.9357	-630.134
PCDHT	-29.9334	-623.484
PTTAV	-29.9325	-638.694
NAFVN	-29.9322	-629.606
KFGGQ	-29.932	-609.322
EMSRR	-29.9312	-636.871
PTMSC	-29.9306	-658.813
VAEQK	-29.9305	-625.243
CHIAK	-29.9291	-644.278
TTWGT	-29.9277	-625.808
NNALT	-29.9271	-633.447
HRNLL	-29.9271	-624.761
MARDP	-29.9265	-610.511
GAKNG	-29.9264	-630.281
IEVIN	-29.9263	-632.549
WFHLT	-29.9239	-647.829
NMENM	-29.9236	-628.853
GDLMN	-29.9234	-651.3
DEYRH	-29.9228	-604.506
NKWGY	-29.9224	-611.907
FDNLD	-29.9222	-592.14
PVWGW	-29.9221	-622.34
QHSMN	-29.922	-660.065
YTNER	-29.9215	-603.85
HCSEF	-29.9214	-618.582
RNHYV	-29.9198	-605.8
SHWIS	-29.9188	-589.784
IVMAE	-29.9178	-608.687
LKDLY	-29.9171	-628.638
SIHEE	-29.9166	-628.08
THCRY	-29.9155	-636.147
QCNRA	-29.9153	-632.649
HDLMI	-29.9152	-617.834
MYKMI	-29.9144	-606.487
FSEQF	-29.9133	-623.434
QDGFG	-29.9128	-656.022
YEKFQ	-29.9125	-630.331
KAQIP	-29.9114	-602.34
HENMQ	-29.9111	-627.839
HEKGP	-29.9099	-641.732
AQDMH	-29.9095	-609.281
LSAGQ	-29.9085	-638.223
LPIAD	-29.9083	-594.189
EGKNV	-29.9075	-612.051
IWFLL	-29.9074	-595.087
RKQKD	-29.9069	-630.252
YLFHC	-29.9068	-613.385
RMRSC	-29.9058	-595.643
RNGSS	-29.9058	-619.3
SEGPT	-29.9058	-629.662
WMDDL	-29.9056	-591.397
CDQGD	-29.9052	-605.629
RAKLG	-29.9046	-607.472
FIDFM	-29.9036	-654.719
LYWSQ	-29.9035	-650.158
GDHTG	-29.9035	-594.187
EACSL	-29.9028	-601.46
GASDW	-29.9025	-632.357
HGPEF	-29.9024	-631.729
NAKYM	-29.9022	-601.517
KFWGY	-29.9021	-603.92
ILWPP	-29.902	-647.881
TYQEG	-29.9007	-601.286
NEVNA	-29.9007	-622.622
ACLTN	-29.8998	-600.056
CMAHN	-29.8984	-608.381
ITNLM	-29.8982	-621.812
HLVCS	-29.8975	-603.006
QMASC	-29.8966	-620.447
PFGLS	-29.8957	-624.05
LKAEW	-29.8942	-665.522
ACIIT	-29.8939	-602.873
FQSAL	-29.8936	-594.619
VVERH	-29.8921	-665.719
KIPVI	-29.8918	-603.717
ERDDF	-29.8907	-600.267
LGQIH	-29.8872	-639.152
FCNVN	-29.886	-633.592
NEAEH	-29.8852	-630.219
FTMIQ	-29.8851	-598.184
WHVVA	-29.8839	-655.245
EWNAF	-29.8837	-626.306
CRDEL	-29.8835	-652.788
DMDCE	-29.8814	-601.695
AENSG	-29.8814	-650.875
WLWIH	-29.8802	-647.406
DAWVV	-29.8801	-599.979
QSKPL	-29.8798	-604.233
DPSLS	-29.8791	-664.767
VRYAN	-29.8788	-598.82
GSHCP	-29.8787	-614.113
MQTCT	-29.8787	-619.533
YVRIN	-29.8785	-661.112
KQLGL	-29.8779	-632.935
PIYKI	-29.8777	-631.151
PNAVP	-29.8775	-613.271
DDYTC	-29.8774	-594.588
PVCEI	-29.8764	-655.848
WGDQS	-29.8762	-595.87
NSTGK	-29.8757	-616.059
LARFW	-29.8757	-605.755
LHMPG	-29.8749	-665.266
AFKEM	-29.8747	-655.983
GTGMD	-29.8743	-630.759
APAPS	-29.8729	-641.176
EMGAA	-29.872	-623.026
AFFYF	-29.8709	-663.288
ASCCT	-29.8709	-593.748
WYIWV	-29.8698	-658.408
HIFFI	-29.8695	-610.706
ALYYL	-29.8692	-657.36
QARLS	-29.8685	-660.239
MHNHP	-29.8682	-637.473
WRYGM	-29.8667	-610.798
LATVD	-29.8666	-635.639
AHPPI	-29.8654	-645.877
FDDSV	-29.8649	-647.39
RRCHI	-29.8644	-647.994
DGGMH	-29.8629	-656.576
LNHPS	-29.862	-659.836
MPVYA	-29.862	-621.288
CACVP	-29.8617	-606.958
HKRRF	-29.8605	-643.44
QRDRI	-29.8603	-633.903
AMERA	-29.8595	-621.909
IMNCI	-29.8593	-667.494
YKIGY	-29.8589	-616.386
VCHFH	-29.8587	-617.909
CPVDY	-29.8572	-637.361
GVRIR	-29.8566	-647.722
HDVQS	-29.8559	-654.309
WIHSC	-29.8555	-652.91
ADPDW	-29.8552	-602.899
WHAWG	-29.8545	-592.842
SRDFG	-29.854	-654.477
ASMQM	-29.8539	-644.77
SARMT	-29.8527	-598.796
IMSKN	-29.8523	-600.18
DCVMI	-29.8512	-612.661
QECHC	-29.8511	-593.821
HRMFH	-29.8511	-654.397
AYFGH	-29.8504	-649.712
RKPYQ	-29.8498	-632.266
KDLRT	-29.8492	-610.461
RHTLS	-29.8486	-633.13
IMPMW	-29.848	-619.943
ALLLA	-29.848	-613.85
FHNRW	-29.8464	-592.884
DFGHY	-29.8463	-613.425
YCCKW	-29.8457	-665.675
EKTTI	-29.8448	-597.693
PHITD	-29.8436	-592.419
GYTMQ	-29.8428	-667.006
PQEYW	-29.842	-619.399
VTAAE	-29.8406	-611.767
FQYST	-29.8401	-662.87
KVFRH	-29.8392	-599.125
RGMGA	-29.8354	-619.368
WPAEA	-29.8346	-596.714
ADDCV	-29.8346	-630.372
YVCWM	-29.8339	-604.98
HICWS	-29.8338	-607.092
APQTK	-29.8335	-591.26
PCWIP	-29.8334	-662.266
SIQDR	-29.8334	-591.23
SDRMA	-29.8324	-601.266
NYMHR	-29.8323	-635.95
INIHV	-29.831	-649.726
RFRMW	-29.8304	-662.585
IDIVH	-29.8302	-595.247
EAQST	-29.8295	-654.281
FFDYM	-29.8291	-645.72
GTRDK	-29.8283	-665.737
PIEMW	-29.8271	-626.45
KEIEL	-29.8241	-633.331
IQTLR	-29.8241	-665.615
RVPFI	-29.8238	-645.685
PPLYQ	-29.8231	-611.352
FKPET	-29.8222	-592.568
HHLQD	-29.8207	-606.95
CVNDD	-29.8205	-619.895
PWVAQ	-29.8182	-622.818
IQIEE	-29.8179	-609.525
TKRTE	-29.8177	-658.881
VFPYP	-29.8174	-599.355
FIIPP	-29.8167	-635.635
LEEPL	-29.8159	-638.592
LLATV	-29.8157	-618.049
IGSGK	-29.8152	-623.405
TFLKA	-29.8145	-593.983
KPGDE	-29.8144	-610.888
APDYA	-29.8143	-635.481
HFFIV	-29.8133	-632.965
KMCWD	-29.8121	-648.871
IVCCE	-29.8121	-605.503
IDDLC	-29.8116	-600.542
SYEYV	-29.8116	-644.898
PVEWF	-29.811	-654.583
SIKYE	-29.8109	-600.452
AEFDM	-29.8108	-649.506
LCTMD	-29.8107	-628.072
PKWAS	-29.8106	-654.374
VLYET	-29.8104	-609.927
CLLQH	-29.81	-600.326
MPSTR	-29.8089	-630.555
SIGSH	-29.8087	-603.469
ETAHD	-29.8086	-634.612
TFWEG	-29.8084	-647.393
ARCLG	-29.8083	-665.783
TPFRD	-29.8063	-649.545
GTIVL	-29.8059	-598.436
EFSDG	-29.8058	-638.354
HGRPH	-29.8045	-641.269
SDVHE	-29.8039	-623.593
QLMRR	-29.8025	-626.699
YTCYC	-29.8019	-627.216
CPYDS	-29.8016	-649.089
FQKPW	-29.8005	-632.897
KVVSQ	-29.8003	-627.873
KYPDV	-29.7998	-649.826
GVEDE	-29.7986	-629.204
VIVMT	-29.7984	-633.169
EKYSP	-29.7984	-641.034
EDGGH	-29.7983	-596.808
ELLVC	-29.7976	-590.414
KLANS	-29.7972	-658.301
WDEIM	-29.797	-661.431
GLTVK	-29.7967	-600.854
FFHYF	-29.7958	-606.498
FKVYQ	-29.7957	-601.006
TGSLY	-29.7949	-663.628
SVETP	-29.7942	-643.586
RANMY	-29.7939	-653.217
AAKAS	-29.7925	-660.254
NGGPD	-29.7924	-626.498
QPNRY	-29.7924	-589.896
SHDRI	-29.7924	-623.697
WWGGA	-29.7918	-595.6
NHFGF	-29.791	-646.293
HIMNT	-29.7889	-604.97
NSYKC	-29.7883	-641.152
KGGEL	-29.7872	-597.864
MNSGN	-29.786	-648.204
IMMMM	-29.7848	-634.236
VNSEI	-29.7846	-653.661
RKLWS	-29.7839	-666.086
YWLDN	-29.7834	-608.591
KVNVL	-29.7829	-610.356
YEAWW	-29.7826	-606.312
DRQIL	-29.7819	-627.021
FLESP	-29.7812	-637.781
RCKEC	-29.7808	-663.653
SHEVN	-29.7795	-599.413
RAEIF	-29.7791	-596.072
QLNRW	-29.779	-616.605
CMENS	-29.7785	-626.094
PSVFT	-29.7783	-598.034
LNWHP	-29.7779	-632.86
QENHY	-29.7777	-663.936
PPSNS	-29.7777	-639.174
QFECY	-29.7763	-624.116
LANQG	-29.7761	-654.02
MQPQT	-29.7757	-650.271
IGMKF	-29.7749	-661.542
ASLGW	-29.7739	-644.932
QAAEM	-29.7734	-658.023
RFMHP	-29.7717	-608.223
MFNED	-29.7716	-642.669
ADLSP	-29.7708	-632.223
QFERR	-29.7697	-632.189
MYELM	-29.7685	-611.38
DNFAD	-29.7683	-613.98
MMANH	-29.7681	-643.249
DDHKC	-29.7676	-600.501
PCYHA	-29.7675	-597.432
TEERS	-29.7675	-650.579
WWYTM	-29.7662	-657.845
SQIYN	-29.7662	-665.806
GSQDS	-29.7655	-656.048
RINVF	-29.7655	-609.191
YKQLV	-29.7648	-615.225
SLWYL	-29.7627	-654.529
MPRKK	-29.7618	-621.73
GQVIR	-29.7599	-612.986
HGISW	-29.7598	-628.064
RIVHS	-29.7594	-595.459
GGSCL	-29.7587	-594.455
RYYTL	-29.7572	-664.668
LPTTV	-29.7563	-643.87
ETAPN	-29.7558	-620.304
GVESH	-29.7556	-668.157
CIQAV	-29.755	-613.923
DLWTI	-29.7548	-609.246
SNDSM	-29.7542	-610.234
HVTQI	-29.7539	-590.919
DGYWF	-29.7539	-627.396
KDSQS	-29.752	-608.588
EANLE	-29.7519	-621.013
LSACV	-29.751	-616.466
VWNQY	-29.7509	-618.38
PLIMR	-29.7506	-667.19
RWDLY	-29.7501	-643.546
LVQFS	-29.7498	-624.616
GHLIE	-29.7497	-621.799
HKKHV	-29.7493	-589.717
MAFRS	-29.7491	-666.054
KKGRG	-29.7486	-601.474
EKGYT	-29.746	-628.133
VDRQI	-29.7449	-653.292
KYIRF	-29.7449	-655.671
SNKML	-29.744	-623.453
HIEMI	-29.7435	-667.927
IGAWI	-29.7413	-591.2
HQHKF	-29.7412	-631.676
HMFMN	-29.7403	-664.463
KMYWE	-29.7401	-627.604
HWCNH	-29.7391	-593.108
DKDWP	-29.739	-628.521
VDYVS	-29.7389	-593.77
WWVHC	-29.7387	-660.81
HCAPV	-29.7383	-657.797
NLNYN	-29.7369	-595.917
SFMIQ	-29.7368	-643.885
HHNCS	-29.7366	-632.317
IHPQG	-29.7352	-598.115
RGITV	-29.7351	-636.6
PESIN	-29.7351	-660.271
VCSHM	-29.735	-648.757
CPYLK	-29.7342	-647.462
PQMAI	-29.7336	-596.811
QWELN	-29.7331	-661.271
CGDST	-29.7323	-625.262
PITVK	-29.7319	-653.937
NGYTV	-29.7315	-626.599
CPPPP	-29.7307	-603.776
LYDTW	-29.7304	-648.095
TSWTV	-29.7287	-652.977
INDWT	-29.7281	-662.366
APRMS	-29.7279	-601.378
CRSLF	-29.7277	-635.359
GPIQL	-29.727	-653.24
RYASQ	-29.7269	-633.672
CPHTD	-29.7269	-653.16
TPCRS	-29.7255	-666.211
QPCCG	-29.7253	-655.838
NRANG	-29.7252	-606.35
FDRLN	-29.7248	-658.489
FPSKL	-29.7239	-635.351
NAKSV	-29.7237	-625.58
LQWMI	-29.7234	-609.674
IKMFS	-29.7214	-627.109
PDSEC	-29.7203	-590.406
NAPVT	-29.719	-660.881
AMDTR	-29.7187	-616.942
EGFLA	-29.7183	-659.52
KVRVD	-29.7181	-617.367
HPLHH	-29.7148	-630.065
WGSNF	-29.7147	-605.854
DVQCY	-29.714	-633.363
FTEDC	-29.7132	-631.838
PRLAT	-29.713	-605.645
GHKNG	-29.7126	-659.312
WMYHD	-29.7124	-635.508
LRTCT	-29.7115	-591.395
AHGYE	-29.7113	-659.661
HVWIK	-29.7108	-589.979
DMACF	-29.7102	-621.111
VCFMA	-29.7102	-597.628
TGMVD	-29.7082	-625.568
FWFYK	-29.7082	-664.325
PVKHT	-29.7074	-593.059
CWTAL	-29.7073	-643.977
CDLNP	-29.7072	-596.461
QYYFF	-29.7067	-648.111
VAHCR	-29.7056	-638.017
DDPDY	-29.7035	-598.112
KWIAI	-29.7034	-593.613
IYRSV	-29.7033	-640.989
EYGHA	-29.7022	-637.019
PIAEK	-29.7017	-638.005
MIVAG	-29.7015	-655.06
CHDIV	-29.701	-634.737
PNQNC	-29.6997	-600.667
QWPTD	-29.699	-648.418
LLKIG	-29.6981	-649.234
RQHMY	-29.6977	-596.434
LGSFW	-29.6968	-657.672
PPVAH	-29.6967	-644.273
RNGMC	-29.6965	-640.738
FYQLR	-29.696	-626.46
EYGKF	-29.6942	-648.824
WMTNG	-29.6935	-617.315
YKRMT	-29.6928	-621.778
SQTIN	-29.6925	-634.789
DGWMI	-29.691	-611.111
ESMSE	-29.6902	-625.174
WEHMA	-29.6902	-642.362
DSYDS	-29.6899	-666.578
AIHML	-29.6895	-616.062
PEHAY	-29.6882	-651.012
PDVKD	-29.6879	-634.516
AWFQK	-29.6858	-601.245
VSKRA	-29.6856	-602.065
TMGEW	-29.6854	-603.111
SHQTA	-29.685	-638.928
SLDAG	-29.6842	-652.01
QDVSH	-29.6839	-625.484
GKMRC	-29.6838	-657.528
SIIMC	-29.6832	-631.159
LHENL	-29.6827	-644.788
MPWEI	-29.6825	-606.13
PKNND	-29.6822	-611.777
WIHKR	-29.682	-648.495
YIHIM	-29.6817	-633.517
VNLWL	-29.6806	-609.71
DQICC	-29.6795	-654.631
VDGST	-29.6794	-612.063
IEMTK	-29.6779	-603.665
GKGTN	-29.6772	-639.46
WYCMQ	-29.6763	-633.431
FGPLF	-29.6756	-647.2
FPAPS	-29.6755	-600.624
WWESV	-29.6748	-627.749
TVQYG	-29.6744	-658.648
LTVLQ	-29.6739	-646.236
QECEY	-29.6732	-598.974
PQDQG	-29.6728	-616.588
WIDMF	-29.6723	-601.63
TDIHS	-29.6694	-594.874
RPDYP	-29.668	-641.385
TCEWR	-29.6668	-607.181
SYTPE	-29.6665	-600.774
EFWIL	-29.6663	-636.372
PLMNW	-29.666	-612.561
WDDYP	-29.6659	-632.965
PLTTR	-29.6654	-664.67
EGGWQ	-29.6646	-601.857
LMNFR	-29.6644	-640.37
YCSFY	-29.6644	-649.612
IVFGA	-29.6642	-605.204
GCWLA	-29.6629	-593.452
NTPCN	-29.6622	-639.315
DTDDN	-29.6621	-610.836
FFMGR	-29.662	-621.483
RRLTI	-29.662	-628.544
GFINY	-29.6606	-594.61
VPADY	-29.6604	-650.218
FMSYA	-29.6602	-605.455
GLKRQ	-29.6601	-638.349
HNATE	-29.6597	-652.249
AHKSS	-29.6594	-651.726
DYHWL	-29.6568	-628.877
DPMAM	-29.6568	-610.159
NVAEI	-29.6561	-614.278
MRLSY	-29.6551	-645.572
NPLCH	-29.6529	-647.762
KPMSP	-29.6524	-656.652
SQDPY	-29.6519	-629.459
NMAWR	-29.6516	-659.724
LDNFW	-29.6507	-627.727
RDVDK	-29.6507	-616.117
TMLPF	-29.6507	-644.416
NVPDS	-29.6492	-621.551
HWHYP	-29.6491	-603.653
YMFNF	-29.6486	-609.46
NPVND	-29.6477	-648.345
NWEMH	-29.6472	-609.006
KGSLT	-29.6466	-628.635
FMDTY	-29.6463	-636.409
PRVAY	-29.6458	-623.777
TCFTL	-29.6451	-623.176
CECMK	-29.6443	-663.649
DYQIS	-29.6441	-630.198
AKVCP	-29.6438	-607.871
RFMLT	-29.6435	-603.103
VPRDH	-29.6426	-591.351
MYYIL	-29.6411	-660.87
ITMIH	-29.6409	-640.431
NATLY	-29.6407	-629.625
AQKIN	-29.6402	-614.902
KCHTP	-29.6401	-658.283
EDEAV	-29.64	-613.571
TDVYC	-29.6396	-615.314
NPHWP	-29.6387	-621.04
PYMKE	-29.6383	-638.025
TLLLF	-29.6373	-642.547
PAKQT	-29.6366	-666.054
LMAID	-29.6353	-645.066
HCHKG	-29.6332	-662.287
MIFTH	-29.6323	-625.529
SRTIE	-29.6315	-642.851
CCVEK	-29.6308	-616.485
FTELH	-29.6302	-659.797
MSGRA	-29.6296	-615.216
RGATL	-29.6292	-650.52
YHMSW	-29.6288	-626.327
DKEVM	-29.6279	-651
EPWQM	-29.6279	-603.32
ACPMP	-29.6278	-641.284
FFPNN	-29.6276	-605.877
YKDHQ	-29.6275	-634.672
CGMFI	-29.6267	-657.432
CMMQS	-29.6262	-595.953
WGYES	-29.6244	-604.431
DSVYI	-29.6236	-609.378
CGKVQ	-29.6231	-602.783
WQNWD	-29.6228	-650.633
NPNCM	-29.6207	-654.02
THHNE	-29.6203	-650.572
NVVDV	-29.6199	-646.843
WHSMN	-29.618	-623.485
LCLLF	-29.6179	-652.321
AEKFC	-29.6175	-601.395
MHSTV	-29.617	-643.763
NSEYL	-29.6168	-596.609
QSMTR	-29.6167	-650.25
YAFCP	-29.6159	-615.657
GGEQH	-29.6158	-648.487
PLDRC	-29.6155	-631.203
DKMYY	-29.615	-654.224
RHKDK	-29.6149	-619.924
TDDMC	-29.6138	-611.188
IVSLI	-29.6136	-611.975
AMMPF	-29.6127	-649.153
MFMKC	-29.6126	-660.767
CACLL	-29.611	-642.367
PMKPG	-29.611	-654.559
TCTIT	-29.6103	-615.608
DQFST	-29.6101	-658.611
IIGSG	-29.6099	-604.356
PWKYF	-29.6094	-618.757
FTDLG	-29.6086	-608.158
MESEN	-29.6077	-648.658
PSMGV	-29.6071	-599.677
YRFVE	-29.6068	-646.523
QDLYK	-29.6066	-660.51
WTAGI	-29.6066	-595.474
IQINC	-29.6065	-653.499
QEPNY	-29.6056	-661.047
TTFAR	-29.6054	-625.818
YIREL	-29.6053	-663.001
MYYMA	-29.6053	-662.901
MWCFM	-29.6049	-647.645
WVPWA	-29.6046	-617.942
QEVAI	-29.6032	-610.042
SSRAF	-29.6026	-598.091
CCMMC	-29.6019	-641.267
VMERS	-29.6015	-639.141
ACANT	-29.6007	-590.872
MAGSV	-29.6006	-651.909
IQHWH	-29.6005	-638.532
FDVKL	-29.6005	-596.083
DKNNH	-29.6003	-661.826
KDADY	-29.6002	-612.277
FYAPV	-29.5995	-660.941
CMCCV	-29.5988	-652.739
PTKPD	-29.5985	-637.401
RSRHA	-29.5985	-644.708
KPGCV	-29.5984	-611.941
PKCTY	-29.5979	-619.062
KQFKE	-29.5965	-617.968
CKGRQ	-29.5958	-615.768
KWAKH	-29.5949	-600.125
DGHSN	-29.5943	-662.758
APGKR	-29.5943	-648.977
YMGLD	-29.5942	-652.498
MGCYL	-29.594	-597.813
WKEHT	-29.5938	-657.442
HRFRC	-29.5936	-663.044
DIALY	-29.5928	-627.548
FMFVV	-29.5921	-644.493
HFGQN	-29.5902	-646.467
YMWNI	-29.5897	-661.343
FPDVR	-29.589	-628.092
TFSCV	-29.589	-651.237
RTTCY	-29.5883	-634.589
ATHAF	-29.5883	-610.276
SNHED	-29.5878	-624.058
SVHRH	-29.5868	-600.972
GHMCF	-29.5865	-604.955
CFHEH	-29.5853	-651.868
HPCCQ	-29.5853	-623.078
TRGAY	-29.585	-621.964
HVNRD	-29.5849	-622.158
TEEFH	-29.5844	-655.985
IMSQK	-29.5822	-601.508
INIYF	-29.5803	-601.307
PQMDN	-29.5801	-624.854
KVIKN	-29.5798	-625.023
TYICV	-29.5792	-600.941
AHLNF	-29.5791	-595.96
GRQTE	-29.579	-654.581
ITVSF	-29.5785	-636.078
WMFYN	-29.578	-618.185
YVWPR	-29.5776	-650.054
ADKQH	-29.5773	-642.433
RINFP	-29.577	-665.039
WWMDT	-29.5768	-666.831
HWFLV	-29.5767	-610.838
SQLHS	-29.5756	-594.839
FVPTD	-29.5749	-650.976
MKNNE	-29.5745	-660.153
INQKV	-29.5742	-627.532
SVQCF	-29.5735	-634.686
HPTQY	-29.5732	-619.818
KMFKE	-29.5719	-598.21
LHLNY	-29.5716	-601.752
HDDNA	-29.5714	-631.439
YFGAR	-29.5713	-615.723
DVNFN	-29.571	-656.531
CSDRR	-29.5709	-598.607
WIVAQ	-29.5709	-606.977
HKAAE	-29.5694	-662.943
ARKRD	-29.5692	-651.474
MESVA	-29.5691	-633.313
KNKDP	-29.5686	-592.15
LQVIR	-29.5686	-603.564
SRIAW	-29.5685	-615.305
SKATI	-29.5681	-642.583
EQSAV	-29.5677	-637.95
CKLKM	-29.5666	-640.886
RDAEI	-29.5663	-593.972
RCCDL	-29.5658	-665.842
MSLKD	-29.5658	-653.151
MKRMH	-29.5645	-649.962
VVLKF	-29.5643	-633.691
QCENT	-29.5642	-624.893
PNTRI	-29.5631	-592.347
YSYHG	-29.5598	-615.915
SEDIP	-29.5597	-653.29
WFIGH	-29.5593	-599.261
QIYAL	-29.5589	-613.584
RGNVQ	-29.5584	-601.738
MQSDG	-29.5577	-622.699
QEPTE	-29.557	-626.042
LKMTT	-29.5555	-654.188
NNTFM	-29.5546	-605.214
FSVQW	-29.5546	-654.761
KQIGN	-29.5532	-592.464
GPHFT	-29.5523	-609.796
DIGSS	-29.5521	-621.083
PMYVI	-29.5519	-658.608
VGSCP	-29.5509	-648.485
NYDGE	-29.5504	-638.456
LTFMR	-29.5501	-614.07
WNPSQ	-29.5501	-654.684
KFNNH	-29.549	-598.828
IFQCW	-29.5484	-600.692
TWMTC	-29.5484	-660.19
FFLEF	-29.5479	-650.018
WHPTH	-29.5475	-632.467
WMAVT	-29.5473	-664.691
VRITK	-29.5472	-667.827
IQLHG	-29.5471	-605.183
WILLY	-29.5459	-604.453
KDNTY	-29.5456	-611.931
LKIVY	-29.5451	-643.732
GMLIS	-29.544	-651.153
YAVDQ	-29.5434	-652.194
INGWM	-29.5412	-635.054
AESQG	-29.54	-656.74
NLVFN	-29.5395	-661.755
PRMEV	-29.5392	-607.059
DETTI	-29.5391	-597.666
PLMKL	-29.5376	-658.242
ELCGF	-29.5366	-611.163
CFEAT	-29.5362	-643.706
QTHLL	-29.5339	-667.597
RTLTR	-29.5338	-633.153
IWKWW	-29.5336	-630.062
VPKLP	-29.5333	-659.458
SWGAA	-29.5331	-655.385
CVCWE	-29.5321	-620.698
KNCGG	-29.532	-599.362
YYLCM	-29.5319	-590.157
EQWMI	-29.5318	-621.695
WPNVD	-29.5314	-618.142
MRTSS	-29.5309	-662.96
LGQAE	-29.53	-590.285
DVYIQ	-29.5296	-648.08
IWSGT	-29.5295	-634.364
WCCQS	-29.529	-648.036
NEWHM	-29.5287	-621.168
FSCFK	-29.5286	-617.873
AASRQ	-29.5285	-593.315
FPPFG	-29.5279	-591.676
MLTPT	-29.5266	-645.434
EQVFG	-29.5265	-600.915
EWSWI	-29.5261	-638.723
SMTTI	-29.5261	-628.389
TDVLV	-29.5254	-637.946
ERHEC	-29.5247	-593.85
NDPPV	-29.5242	-596.931
WMEEC	-29.5241	-630.806
WRCGS	-29.5238	-666.702
PKGHA	-29.5226	-636.501
KLDNP	-29.5216	-612.657
CNSKA	-29.5211	-607.501
QRDKI	-29.5202	-625.424
IFRQH	-29.5202	-649.807
NVKVK	-29.5201	-649.944
SGNNC	-29.5199	-646.702
TIPGH	-29.5197	-657.066
MAEMP	-29.5189	-625.885
FFDLF	-29.5187	-646.14
HYTVH	-29.5183	-598.605
TQRYL	-29.518	-610.246
CQDDT	-29.5179	-655.626
SQKRH	-29.5177	-646.001
YHNPE	-29.5174	-609.526
HWINL	-29.5167	-653.14
DLFYP	-29.5159	-602.092
LETDP	-29.5148	-645.695
EIVLD	-29.5146	-666.288
VTCHA	-29.5146	-637.515
TVKTH	-29.5144	-658.774
KESMY	-29.514	-654.549
PWQEA	-29.5132	-644.306
WLEHF	-29.5131	-653.533
VGTLK	-29.5127	-641.749
VCAPC	-29.5126	-661.237
GWTWG	-29.5125	-630.022
VNWDG	-29.5112	-662.799
DDSLI	-29.5112	-607.875
CFIYY	-29.5098	-654.691
HNPTG	-29.5096	-641.689
WVALL	-29.5094	-615.971
KFCCQ	-29.5092	-641.313
SLLWR	-29.5082	-638.284
DCNQH	-29.5082	-616.449
RNAVH	-29.5076	-593.449
CFSST	-29.5075	-636.329
PFSFD	-29.5074	-664.745
LYMSM	-29.5073	-600.12
FSSGQ	-29.5068	-626.889
RNMTW	-29.5067	-648.424
TADDV	-29.506	-652.935
IQARP	-29.5046	-640.644
IQNEY	-29.5041	-657.576
ARSHV	-29.5035	-602.798
GRAST	-29.5034	-643.466
KDAMQ	-29.5031	-654.302
MRDDI	-29.5028	-635.592
VNHLP	-29.5019	-615.71
THMYN	-29.5013	-641.874
CYGEF	-29.501	-593.412
AHGVE	-29.5008	-608.678
HYWFW	-29.4999	-643.841
QNEIK	-29.4997	-625.391
LGDHP	-29.4992	-662.604
VYDCQ	-29.499	-626.908
VELLT	-29.4981	-644.867
QQVSE	-29.497	-616.205
RYTYS	-29.4968	-648.667
AVEWD	-29.4963	-628.49
VGDTH	-29.4962	-647.695
TPKWF	-29.4959	-594.493
CARPG	-29.4948	-590.935
HQGID	-29.4948	-640.483
IKQAW	-29.4942	-658.674
CCHWD	-29.494	-637.103
NLMDT	-29.4939	-644.907
ACMFC	-29.4939	-635.711
NKCCR	-29.4936	-652.736
HQYSS	-29.4928	-590.587
NTWYI	-29.4923	-645.282
RSLDQ	-29.4912	-620.596
QPNSE	-29.491	-590.283
IPMPR	-29.4908	-667.7
TDGIW	-29.4904	-659.835
PCYCP	-29.4891	-661.773
DLEPP	-29.4879	-635.179
ILIGS	-29.4877	-611.26
QAPYF	-29.4875	-649.868
TYEQF	-29.4874	-618.621
DATPY	-29.4874	-660.831
MYGTA	-29.4872	-652.323
PNHIT	-29.4868	-660.622
VFRCS	-29.4867	-652.99
MIQAI	-29.4859	-662.331
PAHAF	-29.4849	-652.078
SFNPS	-29.4839	-652.327
ANDML	-29.4836	-605.807
ADLIP	-29.4817	-656.577
YCYPN	-29.4815	-645.371
TYVVQ	-29.4807	-613.185
QYHHR	-29.4797	-611.339
CLNVH	-29.4797	-597.303
VRMLL	-29.4795	-667.26
RLPVT	-29.4778	-626.786
CSAEC	-29.4778	-618.797
IIDCT	-29.4776	-591.421
FQFMW	-29.4757	-607.499
QTYWQ	-29.4754	-611.074
MFKIK	-29.4752	-610.841
KDLWT	-29.4751	-665.496
KYVKT	-29.4745	-636.226
HRTSV	-29.4738	-602.246
SFSCF	-29.4737	-605.041
FVEQI	-29.4734	-658.396
MLTDM	-29.4732	-660.129
AKCPF	-29.4725	-603.83
LWQAI	-29.4723	-599.699
SFFAH	-29.4708	-619.727
RPIWL	-29.4701	-594.327
PKHQP	-29.4687	-606.09
TAPDM	-29.4683	-633.403
QSMNI	-29.4671	-622.529
ILLVP	-29.4671	-653.265
IIYDW	-29.4669	-639.739
FWVSD	-29.4662	-639.303
HTSKN	-29.4653	-629.766
RCCID	-29.4645	-667.021
IWAMF	-29.4641	-589.915
KTMCV	-29.4636	-605.079
NWIIL	-29.4633	-614.257
FPCIT	-29.463	-629.942
WRAWM	-29.4628	-609.351
PSIWT	-29.4625	-630.562
NIMKG	-29.462	-589.995
HPWHC	-29.4619	-636.396
TSNDK	-29.4612	-623.833
AQVWC	-29.4591	-608.373
RGKHV	-29.459	-606.365
NCICV	-29.4583	-613.07
VRMCY	-29.4579	-609.799
WQRMH	-29.4569	-650.461
KKIYE	-29.4568	-655.124
YWPCF	-29.4559	-651.666
IDGAQ	-29.4557	-662.18
LCEVN	-29.4554	-614.255
TMASI	-29.4549	-667.437
FIHDH	-29.4536	-633.196
YMTMN	-29.4524	-606.744
TSCVK	-29.4506	-599.715
LTGRS	-29.4503	-658.856
FKINV	-29.4497	-634.412
SPDMN	-29.4496	-607.062
DPHKH	-29.4489	-590.399
RPVHS	-29.4488	-657.005
EVHFW	-29.4487	-622.075
IHHMF	-29.4485	-612.007
NEWPS	-29.4482	-655.868
EVKAE	-29.4466	-630.669
WAGHM	-29.4452	-620.314
FGGGM	-29.4451	-625.965
MYHEC	-29.4449	-661.486
WFECK	-29.4448	-655.263
LDYKP	-29.4445	-598.546
YWGWS	-29.4441	-633.792
HPKDV	-29.4438	-591.822
ICDKG	-29.4435	-631.282
CCVNL	-29.4432	-667.239
AIPCF	-29.4423	-592.883
EKASP	-29.4414	-641.943
HVMLH	-29.4413	-661.016
WVNVT	-29.441	-601.162
NWMET	-29.4407	-665.024
NGGYV	-29.44	-597.509
FEPGF	-29.4394	-627.422
NNSLY	-29.4386	-608.189
KQWQY	-29.4372	-599.87
PLVSY	-29.4367	-607.742
FAWSK	-29.4363	-639.015
EWWAQ	-29.4359	-645.523
LKAAY	-29.4342	-633.551
HHFFA	-29.433	-593.408
LHFYF	-29.4323	-593.175
IWQIP	-29.4298	-622.241
TKFTG	-29.4295	-646.831
VRPPH	-29.4292	-603.179
ERPIC	-29.4291	-655.718
NVIKE	-29.4277	-667.35
EWRFV	-29.4275	-603.886
TEGYK	-29.4269	-611.712
LVAIF	-29.4262	-654.872
QSDNY	-29.426	-639.084
HLIKP	-29.4259	-632.811
HTMYC	-29.425	-605.857
RDDSM	-29.425	-599.839
QAVLC	-29.4245	-607.858
GAGVP	-29.4241	-611.184
RCFVW	-29.4238	-590.319
YPYRL	-29.4222	-605.01
FEQAS	-29.4213	-604.585
KDHRQ	-29.4197	-612.176
ISGNN	-29.4197	-661.613
MFPKS	-29.4193	-601.543
DSWCD	-29.419	-600.229
GKQNN	-29.4178	-597.574
SYKQS	-29.4176	-591.543
QEVDD	-29.4166	-615.994
IIEGI	-29.4162	-618.144
KCNSI	-29.4159	-601.858
AFWCC	-29.4158	-635.637
PEMAK	-29.4155	-605.77
FPKVW	-29.415	-609.612
KRRYF	-29.415	-665.478
ASIHH	-29.4147	-608.834
RSTFY	-29.4147	-625.872
VPVRN	-29.4138	-660.709
DVSYM	-29.413	-620.466
WEDWN	-29.4126	-626.657
WGIIH	-29.4108	-631.057
SVPCM	-29.4106	-592.078
QEVHC	-29.4105	-594.394
WAIFW	-29.41	-640.216
DKYME	-29.4082	-609.983
THTHD	-29.4079	-630.965
TCECG	-29.4074	-663.444
EDPKG	-29.4072	-649.413
FKKEC	-29.4069	-621.016
PMNVD	-29.4045	-657.944
NKDWL	-29.404	-634.862
SKFLK	-29.4038	-606.902
WFLPW	-29.4026	-595.648
HWLEE	-29.4018	-626.434
NDETP	-29.4009	-608.232
KVWVF	-29.4006	-631.176
YLRDT	-29.3996	-655.929
DRYSQ	-29.3952	-611.847
TASGS	-29.3947	-635.465
KVAEY	-29.3933	-650.874
EDSFV	-29.3927	-664.874
VNNNE	-29.3925	-627.233
MWGTE	-29.3922	-598.547
YRIAP	-29.3915	-611.049
EGMSQ	-29.3912	-657.189
RQENQ	-29.3909	-595.583
ERPHV	-29.3905	-596.509
MGFDP	-29.3898	-594.101
YRLRC	-29.3893	-614.447
QLNVI	-29.3892	-600.312
CSPMG	-29.389	-639.191
MSEFD	-29.3865	-610.209
DPASD	-29.3859	-640.666
QEQSK	-29.3854	-643.618
HQDVK	-29.3851	-597.864
KGIYW	-29.385	-631.285
ANTVS	-29.3849	-665.243
IEEVN	-29.3845	-618.526
FIFWI	-29.3839	-649.494
NPHHA	-29.3826	-641.91
SYMNM	-29.3821	-591.092
MAHQG	-29.3815	-619.353
QRSHP	-29.3799	-647.115
VKQLQ	-29.3783	-612.556
VHHHS	-29.3778	-667.311
ICYCG	-29.3773	-665.49
HLRCW	-29.3763	-609.285
VIEVK	-29.3755	-617.474
DPPQE	-29.3753	-640.413
DATKM	-29.3725	-620.624
DESPD	-29.371	-624.701
ANKAA	-29.37	-635.467
NSAQV	-29.3692	-591.794
DMEYE	-29.3689	-644.081
FEDGN	-29.3684	-607.87
YGCSR	-29.368	-664.956
PSDHQ	-29.3675	-639.182
CVFRV	-29.3671	-637.728
CFHAE	-29.3665	-621.066
KPKLI	-29.366	-632.222
NPSSV	-29.3658	-646.961
WCMCQ	-29.3658	-590.143
VYCGI	-29.3656	-634.247
TRNLR	-29.3639	-649.859
GEHIT	-29.3635	-627.178
PDVSG	-29.3633	-590.894
KVIKE	-29.3632	-632.707
FCDLH	-29.3632	-648.174
CRRDW	-29.3628	-643.089
PPMPQ	-29.3627	-627.419
HKMSD	-29.3599	-589.927
EEWDS	-29.3598	-635.053
LGDYR	-29.3592	-651.71
MMITM	-29.3582	-632.281
NMNRL	-29.357	-650.102
SQGVH	-29.3568	-621.795
MADQM	-29.3562	-597.735
IEMRY	-29.354	-645.113
QDCDP	-29.354	-633.771
WMSSA	-29.3514	-643.887
FTEYY	-29.3497	-651.274
RKKWC	-29.3495	-666.654
TTPKI	-29.3493	-604
PVVLQ	-29.3485	-627.614
LMDIR	-29.3482	-611.456
YSVNI	-29.347	-658.816
AFHSF	-29.3459	-648.458
DVSVP	-29.3455	-666.91
EAPMV	-29.3455	-616.509
GQVTE	-29.3448	-665.356
DCQFF	-29.3443	-631.537
RNQIC	-29.3434	-625.713
QTQAK	-29.343	-651.57
NNPTE	-29.3426	-613.637
WHMQH	-29.3425	-667.684
SWQNS	-29.3424	-652.29
RISSH	-29.3423	-628.095
QHQSA	-29.3421	-648.734
LNMIE	-29.3414	-663.806
LKGKQ	-29.3412	-654.041
CFDIG	-29.3411	-658.247
TVNAW	-29.34	-594.386
MQQCC	-29.3397	-649.106
FHEFQ	-29.3395	-612.086
LPAQQ	-29.339	-596.59
YEHIC	-29.3387	-591.687
NLRCK	-29.3384	-624.068
CNLID	-29.3377	-654.362
MSVDD	-29.3372	-626.022
LRFQG	-29.3367	-620.75
GELWY	-29.3363	-667.333
NKHAW	-29.3363	-653.754
THIVV	-29.3358	-646.521
IIWIL	-29.3357	-623.618
GLDVS	-29.3356	-620.703
YIHQA	-29.3347	-621.821
RADHC	-29.334	-633.577
KFHGH	-29.3326	-622.84
CCGRQ	-29.3318	-619.632
PHLVF	-29.3313	-638.733
HCAYE	-29.3309	-660.939
VLVDS	-29.3308	-616.542
SYWFS	-29.3303	-620.433
QGRSV	-29.3299	-604.98
MDCKV	-29.329	-643.431
GGKRV	-29.3284	-612.525
SCPDT	-29.3276	-592.25
ENMKC	-29.3266	-666.301
MGVHE	-29.3261	-661.982
LSHNM	-29.3256	-634.849
MQCEH	-29.3251	-656.264
SGYCR	-29.3245	-642.295
LVMME	-29.324	-628.983
WWVKI	-29.3239	-654.888
SLKSY	-29.3236	-632.367
GPTPD	-29.3235	-658.74
PTHRE	-29.3235	-658.137
CFQTA	-29.3232	-596.917
WKVPM	-29.3224	-627.977
FEWQN	-29.3214	-634.772
AYAMI	-29.3209	-612.755
RNEQG	-29.3208	-602.814
AVEAL	-29.3207	-601.146
SMPVQ	-29.3194	-635.051
YMCLC	-29.3193	-606.802
QDTFF	-29.3185	-656.883
ERSVN	-29.3181	-618.658
KPFHV	-29.3173	-608.144
DFAVV	-29.3172	-638.485
LHTMS	-29.3169	-666.161
VEFEF	-29.3169	-665.752
DAGEL	-29.3166	-614.416
SDNTG	-29.3165	-648.588
LNIKH	-29.3163	-646.426
QDPKG	-29.3161	-657.659
QAEVW	-29.316	-592.204
YETMS	-29.3158	-656.676
CQHTG	-29.3143	-602.868
IGSLY	-29.3141	-598.514
DQQQP	-29.3139	-654.444
KPWTC	-29.3137	-657.742
ESWGS	-29.3116	-650.628
FRAWC	-29.3096	-592.013
NYSWV	-29.3094	-626.937
ELNSR	-29.3087	-630.242
HAQTM	-29.308	-656.434
RESGI	-29.3079	-610.893
WWTIY	-29.3074	-628.164
CPGHM	-29.3073	-633.665
NYPTH	-29.3072	-623.797
KQHGK	-29.3069	-603.613
MQHMH	-29.3067	-598.053
ADLWT	-29.3066	-631.526
APPQD	-29.3041	-600.598
ACEPD	-29.3039	-622.255
IYMLI	-29.3032	-637.89
MDFIV	-29.3031	-655.628
GCMET	-29.3019	-628.401
ESCAK	-29.3013	-656.642
TCLFQ	-29.3012	-621.711
WMHRW	-29.3001	-605.948
ANLHA	-29.3001	-619.86
RAHFD	-29.3	-624.877
GNGLN	-29.2994	-589.238
WGDKM	-29.2993	-649.725
QTYRW	-29.2983	-658.015
TQSQP	-29.2975	-616.694
QPCIP	-29.2974	-645.381
EQTPW	-29.2967	-611.447
NEFPI	-29.2961	-593.47
HPEWH	-29.2957	-645.203
MQPVA	-29.2955	-657.905
KPPAN	-29.2954	-655.225
SGNYK	-29.2951	-622.937
ERTPT	-29.2944	-635.423
MWVDS	-29.294	-614.276
CKALK	-29.2935	-616.039
TCDSY	-29.2935	-661.98
HNWSL	-29.2917	-656.98
MCPKE	-29.2906	-666.949
PVPHK	-29.2904	-630.086
LKDAT	-29.2904	-656.605
DKCYG	-29.2903	-615.189
ELHAL	-29.2903	-635.214
FLLEK	-29.2894	-664.591
PWVPQ	-29.289	-595.043
DWNCH	-29.2885	-664.279
KRKDR	-29.2876	-610.411
LWCLQ	-29.2874	-598.495
MAIPY	-29.2863	-595.275
ITDDL	-29.286	-641.789
GDDYF	-29.2845	-609.817
KYVDS	-29.2812	-655.579
WPTWL	-29.2794	-607.378
PHKDG	-29.2784	-614.871
RHNNV	-29.2783	-613.476
GHCLG	-29.2767	-610.01
LAYRD	-29.2743	-633.202
KPPIH	-29.2742	-659.575
KCERP	-29.2733	-649.891
PAARR	-29.2726	-638.024
IGFYK	-29.2725	-665.375
HLKKK	-29.2717	-622.245
TCTSN	-29.2714	-613.294
YFDPG	-29.2713	-640.863
FMFSH	-29.2706	-641.67
YWMII	-29.2706	-650.228
KQEKM	-29.2705	-616.371
DQNDF	-29.2696	-630.922
APIAN	-29.2679	-602.502
ARTAI	-29.2674	-606.707
KASCC	-29.2672	-647.993
KMIPP	-29.2671	-602.618
GIWQI	-29.2666	-609.131
ENTDE	-29.2659	-611.117
IPKQQ	-29.2658	-632.799
LCQKH	-29.2655	-609.815
HHTPP	-29.2645	-594.361
YPWSW	-29.2639	-647.548
CNLGV	-29.2639	-613.019
CGVVM	-29.2636	-594.855
MKCMI	-29.2636	-611.141
WTHIT	-29.2633	-617.824
DEVFC	-29.2621	-609.115
MLFLA	-29.2619	-617.584
MFCMA	-29.2616	-631.56
QTHMQ	-29.2606	-605.998
WQQKY	-29.2605	-600.603
FTDPT	-29.2603	-652.563
HSQTV	-29.2601	-639.79
CYWQS	-29.259	-667.473
GRDTW	-29.2588	-634.287
GMPVW	-29.2585	-635.449
NMRRM	-29.2581	-646.182
TFCCA	-29.2573	-611.205
KILLV	-29.2569	-611.78
YTQFF	-29.256	-595.285
VIFSV	-29.2559	-589.825
TDAAH	-29.2544	-638.802
RREME	-29.2537	-662.626
HVEDC	-29.2534	-618.852
DHEKQ	-29.253	-649.977
HCWWC	-29.2528	-662.809
PRHSV	-29.2525	-595.48
NDLQM	-29.252	-621.746
YLNDL	-29.252	-637.524
WSPPW	-29.2516	-624.444
TEKGL	-29.2514	-615.33
DYFKC	-29.2507	-646.495
MTKME	-29.2496	-602.411
HCWWR	-29.249	-631.986
THGKD	-29.2489	-602.906
YDFSK	-29.2489	-596.315
KWSAC	-29.2483	-597.564
AEVIR	-29.2478	-595.489
MHEAS	-29.2469	-645.115
YAGKQ	-29.2453	-637.02
CMPRV	-29.245	-608.366
AFYCS	-29.2437	-643.978
GGPWC	-29.2435	-611.787
DCTKH	-29.2433	-640.055
QQYPA	-29.2433	-665.308
YIPLH	-29.2417	-642.069
CVGHP	-29.2416	-593.448
YLHCT	-29.2402	-658.131
MNTNP	-29.2401	-647.303
YHNRM	-29.24	-601.156
SPRFV	-29.2397	-632.357
WESAS	-29.2392	-632.896
KHSDF	-29.2388	-654.014
RLVYI	-29.2372	-590.493
MNCNA	-29.2369	-604.205
WVQMR	-29.2365	-651.147
MQCHG	-29.236	-658.307
KKVGS	-29.2355	-623.872
WFHAL	-29.2337	-598.538
PHHGE	-29.2336	-632.491
SCDIA	-29.2333	-647.434
AYHFD	-29.2325	-595.6
MNDDN	-29.2317	-660.777
QSILM	-29.2314	-622.398
TKGKG	-29.2307	-608.813
VKRYC	-29.2305	-603.168
YNSFQ	-29.2302	-620.986
RTGVQ	-29.23	-661.401
YNEAF	-29.2295	-623.081
VRPDA	-29.2291	-667.388
AIFNS	-29.2281	-615.734
DLYEN	-29.2263	-660.948
EAGLQ	-29.2245	-643.1
GKMGQ	-29.2241	-621.754
ESGLL	-29.2235	-608.51
KYSIA	-29.2233	-648.439
ACCGN	-29.2219	-596.608
CDCKV	-29.2217	-620.781
ILRDK	-29.2213	-595.446
PHDHI	-29.2209	-637.053
QIKGR	-29.2188	-604.483
FARWP	-29.2182	-595.889
MGLPR	-29.2175	-640.924
VSPME	-29.216	-643.95
DAMNW	-29.2159	-596.076
YMNGV	-29.2157	-621.381
HWEQH	-29.215	-607.375
RIGTC	-29.2144	-641.563
LCTES	-29.2142	-645.486
SANGA	-29.2137	-615.358
VIYCR	-29.2133	-594.615
EISEN	-29.2112	-626.261
PWEED	-29.211	-591.022
KNPEE	-29.2103	-618.242
GMAWA	-29.2102	-629.987
WYFYS	-29.21	-631.072
AFYRP	-29.2093	-633.887
ALDQK	-29.209	-608.981
SDFMY	-29.2073	-606.108
QQHGL	-29.206	-607.855
CQWYQ	-29.2058	-621.384
LNMLL	-29.2053	-665.466
ACCLR	-29.2049	-651.427
AKRQC	-29.2049	-599.243
RVYYS	-29.2045	-644.706
AGGQW	-29.2043	-618.163
SFAGP	-29.2031	-651.211
PYRLH	-29.202	-624.378
PCIWW	-29.2019	-649.491
ALGMG	-29.2006	-589.176
YTRCP	-29.2004	-654.98
EGIFR	-29.2002	-612.393
LASLW	-29.1992	-649.959
KWFCY	-29.1986	-628.134
IENCM	-29.198	-592.511
WQMKY	-29.1978	-631.052
IMYLI	-29.1975	-626.778
VLMGC	-29.1975	-643.636
GIIDW	-29.1974	-614.782
WLNIM	-29.1963	-614.378
QCFYE	-29.1961	-625.855
TLLAP	-29.1957	-623.296
PMHPY	-29.1953	-651.061
HFTCG	-29.1947	-627.466
YGAWM	-29.1943	-619.018
CFPGC	-29.1926	-634.501
KLVTA	-29.1921	-627.039
RNQYI	-29.192	-628.308
ETWPI	-29.192	-649.177
QKHPT	-29.1911	-627.768
CCKGK	-29.1901	-615.285
IDKQN	-29.19	-663.075
AFSHK	-29.1897	-647.844
NTWWA	-29.1897	-590.563
CYCTW	-29.1895	-655.853
QEFDW	-29.1894	-592.124
VWTSI	-29.1894	-602.578
KYRYG	-29.188	-657.367
FPQES	-29.1858	-601.235
CKHHA	-29.1853	-590.744
WPCTP	-29.1852	-602.816
VWWHR	-29.1849	-589.711
NNYQG	-29.1849	-602.229
FMCMA	-29.1846	-625.468
TYEWV	-29.1844	-601.31
YMCKT	-29.1826	-641.254
YQWVE	-29.1826	-614.469
YTGCQ	-29.1817	-649.906
HMGEK	-29.1816	-632.928
DRCKQ	-29.1809	-662.331
KQSCC	-29.1806	-611.311
ECLWV	-29.1805	-664.589
QREFV	-29.1802	-594.883
FGEAE	-29.1802	-629.876
SQKGS	-29.1792	-640.102
HADIV	-29.1789	-633.955
MQFFQ	-29.1779	-625.268
NKAFN	-29.1776	-639.914
DPWFL	-29.1762	-631.56
EPDQP	-29.1757	-621.307
MTASM	-29.1744	-602.633
YGTDY	-29.174	-611.693
HHFCP	-29.1738	-623.77
VCFRA	-29.1733	-618.275
ALVTS	-29.1717	-622.769
NLMHT	-29.1704	-621.76
FIRSV	-29.1701	-594.835
VYEWK	-29.1682	-638.145
IKLEK	-29.1681	-659.284
YSSNC	-29.1676	-631.058
CHLIM	-29.166	-634.203
VKTGS	-29.1646	-601.644
CLPIT	-29.1642	-640.726
YFEMY	-29.1641	-604.68
ESIRA	-29.1639	-649.846
HRIKM	-29.163	-616.745
MKWWC	-29.1624	-594.047
TDSKK	-29.1624	-609.577
TRCKD	-29.1623	-650.243
NFNCH	-29.1619	-662.252
EVMSS	-29.1615	-613.698
YTCLA	-29.1612	-664.437
AHGST	-29.1609	-605.723
WEREG	-29.1604	-598.095
STFRL	-29.1603	-625.856
THQAI	-29.1601	-616.641
QYDTP	-29.1596	-593.563
MKPRS	-29.1595	-599.104
ESCDW	-29.1593	-645.51
SYLNP	-29.1585	-646.303
RHQTA	-29.1581	-662.88
PSTQD	-29.1575	-618.964
ETEEF	-29.1571	-660.402
EHCVN	-29.1566	-614.343
AHNRY	-29.1559	-607.086
NDAHW	-29.153	-602.517
TSNTN	-29.1526	-617.911
ENWTN	-29.1521	-608.011
EYENM	-29.1519	-650.109
LPMTF	-29.1514	-605.828
RPIMQ	-29.1512	-638.749
VFIHS	-29.1509	-644.877
CYARR	-29.15	-658.116
MRCIY	-29.1497	-620.326
AIRGA	-29.1493	-620.588
ALWLE	-29.149	-647.907
SMIRY	-29.1487	-615.89
YIKFC	-29.1477	-654.487
HTRYD	-29.1465	-605.651
AQFDD	-29.1462	-593.384
FYHYM	-29.1455	-628.185
QFSNT	-29.1455	-656.821
QDPHA	-29.1453	-633.214
YRTGS	-29.142	-638.568
TWDNT	-29.142	-613.053
ADVFY	-29.1417	-611.371
NDCVY	-29.1414	-606.61
SFHQC	-29.1411	-656.879
GTEEI	-29.1408	-654.814
LSLQQ	-29.1402	-618.106
YEQHS	-29.1393	-589.85
EDVPN	-29.1388	-613.886
DVMVM	-29.1385	-589.993
PRPVK	-29.1363	-656.058
SRKDK	-29.1362	-646.606
IADDF	-29.1362	-629.419
WHFWV	-29.1349	-625.292
CHWTP	-29.134	-650.761
LNECP	-29.1323	-655.784
DFLKY	-29.1323	-666.4
ISAAY	-29.1318	-659.128
CWLAW	-29.1316	-643.765
QIIWE	-29.1303	-597.585
WPNCP	-29.1301	-610.33
YGWKY	-29.1295	-666.049
LCHVM	-29.1277	-639.738
ACFTW	-29.1274	-597.19
LPWQF	-29.1273	-621.023
NTDPC	-29.1272	-590.015
KIFSP	-29.127	-661.09
PTEDG	-29.1263	-651.235
SLLIN	-29.1262	-594.393
IYKLI	-29.1261	-625.972
GVWQG	-29.1241	-637.447
KLFWY	-29.1238	-591.299
RPQTS	-29.1234	-648.827
[truncated: 48,001 more rows]

## Sheet: Sheet4
Peptide sequence	dG_cross value	Total score
GVESH	-29.7556	-668.157
HIEMI	-29.7435	-667.927
VRITK	-29.5472	-667.827
IPMPR	-29.4908	-667.7
WHMQH	-29.3425	-667.684
QTHLL	-29.5339	-667.597
IMNCI	-29.8593	-667.494
CYWQS	-29.259	-667.473
PDAAL	-29.1136	-667.454
TMASI	-29.4549	-667.437
VRPDA	-29.2291	-667.388
FGPST	-29.0931	-667.355
NVIKE	-29.4277	-667.35
GELWY	-29.3363	-667.333
VHHHS	-29.3778	-667.311
VRMLL	-29.4795	-667.26
CCVNL	-29.4432	-667.239
IPSPW	-28.885	-667.219
PLIMR	-29.7506	-667.19
IHEWP	-28.7619	-667.12
RCCID	-29.4645	-667.021
GYTMQ	-29.8428	-667.006
PGKNI	-28.7296	-667.001
MCPKE	-29.2906	-666.949
NKKLV	-28.7235	-666.947
DVSVP	-29.3455	-666.91
HLMYN	-28.5123	-666.909
GKPII	-28.7576	-666.847
WWMDT	-29.5768	-666.831
WCVYE	-28.4038	-666.794
QQSHE	-28.5584	-666.741
WRCGS	-29.5238	-666.702
TMEQL	-28.3717	-666.695
RKKWC	-29.3495	-666.654
IREVE	-28.5967	-666.637
TAFSM	-28.5964	-666.578
DSYDS	-29.6899	-666.578
PIGSM	-29.9358	-666.523
WSFEN	-28.9986	-666.5
SENAY	-29.099	-666.421
DFLKY	-29.1323	-666.4
WEPYV	-28.933	-666.365
QHYIL	-28.1604	-666.323
ENMKC	-29.3266	-666.301
EIVLD	-29.5146	-666.288
KVWWL	-28.4576	-666.273
TPCRS	-29.7255	-666.211
HHHLK	-29.0019	-666.2
EKQGN	-27.9812	-666.168
LHTMS	-29.3169	-666.161
EMKQM	-27.926	-666.15
RKLWS	-29.7839	-666.086
MAFRS	-29.7491	-666.054
PAKQT	-29.6366	-666.054
YGWKY	-29.1295	-666.049
RWMAS	-27.7562	-666.03
YQYRW	-28.9592	-666.025
SVYAQ	-28.2912	-665.994
QDLYK	-28.9397	-665.982
GMTWA	-27.8578	-665.926
WFMQN	-27.8648	-665.901
SGCYR	-27.8443	-665.893
ICAEV	-27.5704	-665.885
RCCDL	-29.5658	-665.842
LMRSV	-28.4198	-665.84
FMNKE	-29.012	-665.831
SQIYN	-29.7662	-665.806
QKRCW	-28.8979	-665.785
ARCLG	-29.8083	-665.783
VEFEF	-29.3169	-665.752
AASGH	-27.9857	-665.75
ADDYH	-28.5319	-665.748
GTRDK	-29.8283	-665.737
FGFHT	-27.2878	-665.723
WANIA	-28.9141	-665.721
VVERH	-29.8921	-665.719
AEICN	-28.8254	-665.712
KAGCF	-27.3262	-665.702
YCCKW	-29.8457	-665.675
ADPPV	-28.9398	-665.649
DKMWS	-27.3034	-665.623
IQTLR	-29.8241	-665.615
RIAIK	-29.0311	-665.58
YWCPS	-27.7519	-665.571
GLGFY	-28.203	-665.548
AYGIN	-27.5492	-665.538
LKAEW	-29.8942	-665.522
HQGHE	-28.29	-665.52
WTNLA	-27.64	-665.516
KDLWT	-29.4751	-665.496
ICYCG	-29.3773	-665.49
YCNPY	-27.9913	-665.486
KRRYF	-29.415	-665.478
LNMLL	-29.2053	-665.466
HDPWA	-27.5316	-665.461
NMLIM	-27.6263	-665.422
AFEPP	-28.2955	-665.413
VTCIA	-27.927	-665.384
HQDVI	-27.0737	-665.377
IGFYK	-29.2725	-665.375
GQVTE	-29.3448	-665.356
YPHGD	-28.325	-665.351
PRHKG	-28.0527	-665.339
SRAKW	-28.9627	-665.333
QQYPA	-29.2433	-665.308
EYAGT	-28.835	-665.302
GNGSD	-28.6694	-665.282
KDGYK	-28.0793	-665.272
LHMPG	-29.8749	-665.266
ANTVS	-29.3849	-665.243
KCIVF	-28.9528	-665.236
FDPFR	-27.7532	-665.233
HVFGN	-27.8604	-665.228
GAPKP	-29.1133	-665.178
KQENR	-29.0267	-665.138
VKNRT	-28.8426	-665.099
GSACH	-27.993	-665.075
FNSFY	-26.6832	-665.069
HMIFS	-28.8077	-665.064
WLQQG	-29.0567	-665.043
RINFP	-29.577	-665.039
NWMET	-29.4407	-665.024
MYQCF	-26.9846	-664.99
ICADH	-26.5749	-664.987
KVNQC	-28.0025	-664.979
YGCSR	-29.368	-664.956
TLWDP	-28.5651	-664.904
DKLGW	-28.4853	-664.896
TGGAL	-27.9463	-664.88
EDSFV	-29.3927	-664.874
PHIWQ	-27.9862	-664.871
TCRKY	-28.6431	-664.871
ERWRQ	-26.5632	-664.868
DSAGY	-27.4679	-664.848
SRACT	-28.6228	-664.845
HNVNI	-26.9322	-664.823
PEVMK	-27.34	-664.819
NPMFS	-27.1604	-664.795
CYPWW	-27.6584	-664.785
DPSLS	-29.8791	-664.767
PFSFD	-29.5074	-664.745
MKQWV	-28.4529	-664.737
SVSSF	-29.0913	-664.705
WMAVT	-29.5473	-664.691
PLTTR	-29.6654	-664.67
RYYTL	-29.7572	-664.668
KPTWC	-27.8466	-664.665
ISYAL	-28.5056	-664.664
AITPP	-27.1619	-664.656
NQTDH	-28.0037	-664.648
HLVHM	-26.988	-664.644
TGPTL	-27.8629	-664.642
SGQQM	-28.0042	-664.622
GWNSA	-27.6351	-664.611
FLLEK	-29.2894	-664.591
ECLWV	-29.1805	-664.589
NRYVL	-28.2969	-664.556
LRGEW	-28.4453	-664.555
HKYCE	-28.1698	-664.549
MSQGQ	-26.5122	-664.549
PVTAK	-27.0941	-664.545
CAKSS	-26.838	-664.541
CIFVM	-26.3659	-664.534
DLLKH	-28.1048	-664.512
TMIVH	-28.1471	-664.5
KFECT	-28.7576	-664.496
CWPFG	-27.3304	-664.475
HMFMN	-29.7403	-664.463
TNQPS	-26.2937	-664.442
YTCLA	-29.1612	-664.437
KWMPN	-28.5865	-664.405
DMWEA	-29.102	-664.382
WFLPL	-26.35	-664.365
GWPRL	-26.1867	-664.356
GNSKE	-28.4316	-664.352
FWFYK	-29.7082	-664.325
RCQWG	-27.5795	-664.316
SSLKD	-28.0702	-664.304
NWRYS	-28.1292	-664.293
LIWLW	-28.2233	-664.285
DWNCH	-29.2885	-664.279
STYYY	-26.7231	-664.251
HPPMI	-27.4736	-664.24
HASKM	-28.7514	-664.239
MELGT	-29.9968	-664.215
QQQLQ	-29.9696	-664.182
CEMHK	-26.7465	-664.173
PVMCY	-27.9514	-664.133
VNYKQ	-26.526	-664.121
TMDHA	-26.376	-664.117
LHNSC	-26.9326	-664.072
CKTQD	-34.8399	-664.071
FEFMD	-27.0682	-664.042
NATNW	-28.1388	-664.018
SVSLK	-26.6089	-664.013
DKSHV	-29.1043	-663.992
EVETH	-28.6555	-663.961
QENHY	-29.7777	-663.936
FRPQL	-25.7846	-663.903
WCHLV	-27.6154	-663.902
PQTMN	-27.2211	-663.876
HKRSE	-26.7749	-663.846
IGHPA	-34.0758	-663.845
YNHHH	-27.8705	-663.828
QQIPE	-28.4853	-663.82
DIQCA	-28.6563	-663.819
DTCRD	-27.3977	-663.819
MPWEN	-26.5819	-663.815
LNMIE	-29.3414	-663.806
VHTHR	-27.6633	-663.797
SWVHA	-26.864	-663.763
PVTWG	-26.2962	-663.741
THPRA	-25.858	-663.739
GWKRH	-27.9264	-663.735
PYKWC	-25.4054	-663.722
DYKGN	-27.2772	-663.722
SSYGW	-28.1259	-663.712
PSYGK	-27.0589	-663.696
CERGW	-28.3223	-663.682
VKSER	-27.9652	-663.664
DIAKS	-28.8226	-663.662
SCTSC	-26.8088	-663.654
RCKEC	-29.7808	-663.653
SMEGE	-27.0973	-663.651
CECMK	-29.6443	-663.649
STGYY	-26.3008	-663.645
PGMVS	-27.26	-663.633
TGSLY	-29.7949	-663.628
GSPSL	-27.1287	-663.62
LHYCM	-25.4825	-663.601
QAIIV	-27.2556	-663.599
VSWRR	-25.9447	-663.587
RKHDT	-29.9703	-663.567
NGIHD	-26.8491	-663.55
KDWEA	-27.6778	-663.549
TVSKQ	-28.189	-663.538
MVHNQ	-25.7903	-663.506
WMTGH	-25.2722	-663.498
LWACS	-26.7477	-663.481
GHPRW	-29.0017	-663.48
CCSDE	-26.2766	-663.466
KQNNV	-29.0442	-663.461
RINCT	-27.2104	-663.444
TCECG	-29.4074	-663.444
VYKNE	-25.5834	-663.437
HSMDN	-27.7577	-663.429
QFYYR	-25.7902	-663.423
VMTSF	-26.7006	-663.388
KQWAG	-26.9811	-663.38
YCHNW	-26.6725	-663.373
IHAIL	-28.8034	-663.373
QFWKD	-28.8299	-663.366
WTCAC	-25.0308	-663.35
NGNST	-26.167	-663.333
CQAWW	-26.9789	-663.331
WTRKS	-26.0748	-663.315
DNTWK	-25.3308	-663.307
ADYWG	-27.9929	-663.295
QYLYL	-25.4065	-663.289
AFFYF	-29.8709	-663.288
NDDYA	-26.1032	-663.288
MAYMI	-28.0058	-663.285
WQWRA	-28.1591	-663.276
LVTAN	-28.4905	-663.275
MNWPP	-26.5623	-663.269
YCWPR	-28.8758	-663.252
SAQWA	-25.7925	-663.241
HGTMW	-28.2296	-663.232
VDMRH	-28.1767	-663.182
MTAQY	-33.2779	-663.176
VCMGG	-26.5065	-663.171
NPYPG	-28.2919	-663.163
RRAVV	-25.4071	-663.151
WGLMG	-25.244	-663.147
SEERA	-28.1514	-663.13
ITVQD	-28.4863	-663.114
LERQC	-25.854	-663.113
DMYHQ	-25.7917	-663.103
GTAWL	-26.2806	-663.102
ECGLT	-25.295	-663.092
HATLG	-25.3137	-663.081
VQVQS	-25.2732	-663.08
IDKQN	-29.19	-663.075
CHYCH	-26.716	-663.073
QAEVF	-26.003	-663.068
HRFRC	-29.5936	-663.044
TMVVN	-28.1956	-663.042
KQSFR	-26.8766	-663.027
NQWAA	-28.0461	-663.02
PWHMV	-29.0664	-663.006
YIREL	-29.6053	-663.001
IADQW	-33.9144	-662.979
LCTKH	-27.2475	-662.969
VCFCP	-25.4646	-662.963
MRTSS	-29.5309	-662.96
LYELK	-26.93	-662.952
HKAAE	-29.5694	-662.943
DRVDR	-25.4207	-662.932
MYYMA	-29.6053	-662.901
VIYYA	-29.9414	-662.897
CCALI	-28.2469	-662.893
HQVIQ	-27.5564	-662.891
VMLAW	-28.4796	-662.889
RHQTA	-29.1581	-662.88
FQYST	-29.8401	-662.87
CIIKN	-28.5834	-662.867
CSAFN	-28.5669	-662.854
STMVA	-27.2623	-662.812
HCWWC	-29.2528	-662.809
FACYD	-26.285	-662.808
VNWDG	-29.5112	-662.799
LDHTP	-25.7951	-662.789
LQNDC	-25.1104	-662.777
FDFPC	-27.6193	-662.769
MYKVF	-28.3882	-662.768
STTFT	-27.9191	-662.765
QCWWP	-26.4332	-662.759
DGHSN	-29.5943	-662.758
WGPQS	-25.1594	-662.757
VFYWA	-29.1003	-662.743
DWDCH	-24.3281	-662.735
SNYLN	-24.4743	-662.721
KCQQM	-24.948	-662.714
QTDYG	-26.2433	-662.711
MQATV	-24.4035	-662.702
VPMQK	-25.8832	-662.696
TVTIG	-27.121	-662.691
QIRNC	-24.4176	-662.681
RPREL	-24.5363	-662.673
AYELC	-28.346	-662.671
FHNKA	-26.4793	-662.665
YTCYK	-25.2592	-662.664
VHLYG	-28.1507	-662.66
KNEND	-26.1529	-662.638
RREME	-29.2537	-662.626
ITGFS	-26.2266	-662.615
LGDHP	-29.4992	-662.604
AQSVD	-27.4129	-662.597
AAQQN	-26.15	-662.597
AWPYK	-24.2962	-662.594
RFRMW	-29.8304	-662.585
TASAE	-27.7822	-662.582
MVAYD	-28.5134	-662.578
FSEAP	-35.0345	-662.575
FKESR	-29.9752	-662.566
YCKLT	-26.0788	-662.561
KTGFH	-26.7756	-662.546
LQAPM	-28.5789	-662.543
HCMSF	-26.3966	-662.528
QFTLE	-28.5883	-662.511
AWFFM	-25.6324	-662.491
NDWGF	-25.6601	-662.49
YERYT	-25.1229	-662.489
ILSAA	-26.3402	-662.488
QDWDT	-28.0055	-662.486
MLIDS	-28.2026	-662.471
KCTWD	-25.036	-662.453
RMAKW	-25.0915	-662.419
GWTLH	-25.7699	-662.409
TAYVE	-24.5136	-662.408
NPEKY	-25.9293	-662.394
PSSNT	-25.9059	-662.384
DRNHP	-27.0478	-662.383
HEFNT	-28.3367	-662.38
STKSS	-24.8461	-662.375
TPMKI	-23.9979	-662.368
INDWT	-29.7281	-662.366
MHVVV	-25.5884	-662.35
LQQQP	-28.2667	-662.344
ARKRT	-25.5865	-662.341
QLAAL	-25.2446	-662.341
SEMQM	-24.8542	-662.336
KTNAY	-24.718	-662.333
DRCKQ	-29.1809	-662.331
MIQAI	-29.4859	-662.331
QFMVH	-24.8499	-662.325
FPHHW	-34.3932	-662.318
RQYIK	-26.6916	-662.305
FRTWT	-26.924	-662.3
HCHKG	-29.6332	-662.287
EWVQR	-26.3978	-662.287
RVGHS	-26.4631	-662.274
LFAKD	-32.7388	-662.271
PPNQP	-27.4623	-662.267
PCWIP	-29.8334	-662.266
QADLD	-26.6035	-662.259
NAGKR	-27.8388	-662.258
NFNCH	-29.1619	-662.252
IRTWW	-27.044	-662.25
FDVTM	-25.3459	-662.25
VEEYG	-26.4314	-662.208
MFFPK	-25.2384	-662.206
LRREC	-28.3024	-662.183
IDGAQ	-29.4557	-662.18
IQEIC	-24.3828	-662.166
VLYLM	-29.9614	-662.136
AIVLD	-25.2365	-662.134
CWNEH	-27.0476	-662.134
PARLL	-28.9331	-662.107
HLIDW	-25.8794	-662.095
TCEAS	-27.3557	-662.095
SGRCW	-26.1804	-662.091
WCEFF	-28.9127	-662.086
LHWAT	-23.9759	-662.085
HHNSW	-24.6956	-662.083
TDSCD	-28.8153	-662.05
CCCAC	-28.9516	-662.049
RYAYY	-25.8591	-662.024
SGMST	-35.0418	-662.014
PEPLR	-24.0635	-661.995
VFVSH	-26.7753	-661.992
KATQV	-27.9749	-661.985
MGVHE	-29.3261	-661.982
MYHGP	-26.6175	-661.981
TCDSY	-29.2935	-661.98
LPWYG	-26.1423	-661.975
HGAHF	-26.6884	-661.948
DCWFE	-25.5264	-661.947
ASIFA	-34.5903	-661.932
QYWFK	-28.9527	-661.923
PATKK	-27.0635	-661.916
FSACK	-29.0938	-661.903
LAGMW	-26.8463	-661.897
KFQLD	-27.7944	-661.895
PYTCM	-26.5199	-661.891
PWDCI	-27.7618	-661.888
NKMVN	-27.2222	-661.876
FYVDA	-25.1706	-661.863
HQENE	-27.0632	-661.861
LMQAK	-29.0834	-661.86
TRYRG	-26.4955	-661.848
MWTKA	-28.8258	-661.826
DKNNH	-29.6003	-661.826
ILWAY	-26.4008	-661.817
HMDPT	-24.2006	-661.815
QISIS	-28.9937	-661.812
FDCYM	-28.7187	-661.805
IGTIS	-25.7617	-661.805
CYYVL	-28.7125	-661.803
KRDRP	-24.5508	-661.799
TRLLD	-26.7921	-661.798
SNFIT	-27.1995	-661.792
ENECG	-24.6207	-661.774
PCYCP	-29.4891	-661.773
YQPPL	-27.3639	-661.771
NLVFN	-29.5395	-661.755
KYYPN	-24.3243	-661.742
HTYKE	-25.0379	-661.726
IKYVG	-25.7623	-661.72
WNKYH	-27.3352	-661.717
SDSSR	-28.8051	-661.702
AWASN	-25.0996	-661.692
CCNCI	-31.8798	-661.686
KMKAK	-27.9552	-661.685
RNQER	-24.3599	-661.68
WNGTH	-24.6896	-661.679
NCAVF	-24.835	-661.675
NVTED	-26.0425	-661.672
QDGHM	-24.4777	-661.67
INVNP	-24.675	-661.656
DWSCG	-23.8505	-661.653
DHWTC	-26.4094	-661.652
HYDCI	-25.1974	-661.651
VFMWT	-27.1225	-661.647
ISGNN	-29.4197	-661.613
ESQHV	-26.9269	-661.608
LEVWL	-26.7902	-661.607
PHWSH	-23.1666	-661.596
PVKFF	-27.3051	-661.59
SPLNG	-27.9096	-661.582
CNAYE	-25.0757	-661.582
KTTSA	-24.3722	-661.581
CKLHM	-34.3204	-661.551
EVNNM	-32.3605	-661.549
IGMKF	-29.7749	-661.542
IHVNF	-25.3782	-661.539
FHSVK	-26.9869	-661.535
LSCNY	-25.5962	-661.515
RVFMT	-27.8942	-661.512
QSHPA	-26.7733	-661.495
MYHEC	-29.4449	-661.486
QAVKG	-24.6944	-661.485
WVELV	-26.5159	-661.48
IINRD	-24.1439	-661.464
CPDFK	-26.7768	-661.464
VGNER	-26.6073	-661.458
WMDSR	-23.0269	-661.451
YYNTF	-27.8497	-661.447
RAPLP	-34.4116	-661.446
VDYQF	-23.6217	-661.446
NVMVL	-24.5928	-661.445
TQMGN	-27.4712	-661.443
WDEIM	-29.797	-661.431
YNQCT	-27.9444	-661.428
ITHSW	-23.5357	-661.427
EHVQF	-27.789	-661.421
RTGVQ	-29.23	-661.401
ELMFE	-28.94	-661.384
DDGWS	-25.3585	-661.381
FQYHS	-28.4252	-661.379
MRNHL	-22.9279	-661.369
KDQHT	-24.3383	-661.367
KSAGP	-25.3755	-661.366
PTEKE	-26.1857	-661.364
YNYSP	-29.99	-661.35
DCDEK	-23.2284	-661.345
YMWNI	-29.5897	-661.343
LCKLH	-29.9828	-661.339
KDNCI	-28.196	-661.33
IRDNC	-23.0356	-661.328
ATDEA	-23.8995	-661.327
VEYED	-27.9751	-661.301
LWIMF	-23.0784	-661.299
VRIVL	-24.193	-661.297
QWELN	-29.7331	-661.271
LKYGM	-26.1093	-661.259
FIFRK	-26.6291	-661.253
ASAYQ	-32.2489	-661.252
WEWGH	-23.3758	-661.242
VWDIR	-28.0517	-661.241
YRWCL	-24.9365	-661.24
VCAPC	-29.5126	-661.237
TKLAT	-23.1496	-661.223
CMTAA	-24.6263	-661.219
KIIAW	-27.5897	-661.213
HRWQW	-23.9033	-661.212
MNEGE	-23.5281	-661.209
QAMGN	-28.276	-661.209
RLTFY	-28.1181	-661.195
TTKAN	-28.0301	-661.188
KLMRC	-34.2585	-661.187
PLMYQ	-26.1253	-661.187
GHPGW	-28.3473	-661.178
CLPGK	-24.7443	-661.171
HCLNS	-29.9779	-661.167
SWDEF	-32.3131	-661.167
ATRPF	-32.0678	-661.153
RDHCH	-28.5466	-661.149
SWVSI	-25.7028	-661.12
YVRIN	-29.8785	-661.112
GMWRT	-27.2485	-661.103
RYWPA	-25.8572	-661.103
IFSQD	-31.6491	-661.101
PCENH	-26.0304	-661.095
KIFSP	-29.127	-661.09
IKGWH	-24.1968	-661.088
MQRCK	-27.8781	-661.078
RTYSQ	-28.9007	-661.059
VDLQL	-27.6383	-661.052
KNKMT	-24.7953	-661.05
WICYM	-26.4592	-661.049
QEPNY	-29.6056	-661.047
PHAGH	-23.8786	-661.04
QIDGY	-26.9898	-661.039
SAHQA	-28.8684	-661.036
HVMLH	-29.4413	-661.016
EQSTI	-24.1949	-661.004
KTCHR	-26.134	-660.998
CLRSY	-26.4107	-660.975
GNHDA	-24.8747	-660.967
LATGS	-23.0216	-660.959
TEGWC	-26.8244	-660.95
DLYEN	-29.2263	-660.948
FYAPV	-29.5995	-660.941
HYYSK	-24.3873	-660.941
HCAYE	-29.3309	-660.939
VSSYI	-24.6569	-660.93
MMFVT	-25.7301	-660.929
IMFYS	-24.4091	-660.926
SAKRY	-27.5896	-660.913
DLEYC	-24.1975	-660.894
NAPVT	-29.719	-660.881
EHECS	-23.9124	-660.88
YLWLA	-23.4241	-660.876
MYYIL	-29.6411	-660.87
VGGFI	-28.9686	-660.869
GKINY	-34.8589	-660.858
FIVER	-24.4985	-660.855
VTGKC	-26.5292	-660.838
DATPY	-29.4874	-660.831
CTNVA	-26.5514	-660.823
WWVHC	-29.7387	-660.81
EFWMC	-25.5131	-660.805
MQGNM	-24.4208	-660.804
KHPVM	-24.3821	-660.791
WGPFE	-25.8521	-660.79
RYAAI	-26.9596	-660.786
HFKWT	-25.0348	-660.783
DIDGL	-28.4742	-660.779
MNDDN	-29.2317	-660.777
FVTYG	-27.1581	-660.773
MFMKC	-29.6126	-660.767
VIVRC	-22.6076	-660.767
IQDGE	-29.0871	-660.765
PWLMD	-32.3835	-660.755
WRQPA	-23.5549	-660.751
PRYSM	-25.8683	-660.736
MVQLH	-24.7132	-660.73
GPFSC	-25.7041	-660.729
YWGVH	-35.1047	-660.728
VPVRN	-29.4138	-660.709
RYWLE	-24.152	-660.709
CFNKQ	-23.9804	-660.696
WYNKQ	-28.79	-660.684
KPPIA	-25.0926	-660.664
WKEGN	-25.1892	-660.662
NVLCE	-24.5741	-660.642
NNAKI	-24.788	-660.635
WLVSI	-25.0535	-660.634
DEISY	-26.0372	-660.631
ERKIV	-23.4514	-660.63
TGSQF	-22.9749	-660.629
DTLAW	-26.803	-660.627
PNHIT	-29.4868	-660.622
QYFQC	-26.6696	-660.622
QDVMC	-26.1752	-660.619
DCNNK	-26.5382	-660.619
KPWWA	-26.9083	-660.609
GEMFT	-26.8692	-660.604
RMERM	-22.8944	-660.587
IYENT	-23.6549	-660.585
PCMQC	-22.4878	-660.584
VADFW	-27.6206	-660.577
RKNDI	-26.8078	-660.573
QLNAF	-31.8325	-660.569
IHCAQ	-28.5891	-660.569
TYGAW	-28.6129	-660.562
HPQMN	-22.6055	-660.542
YVTYM	-27.9668	-660.536
SGPIF	-26.8754	-660.535
SCWSR	-26.0968	-660.528
WMCMH	-25.5049	-660.523
EIEII	-23.0117	-660.522
NKWKP	-24.274	-660.513
FCAMS	-23.1603	-660.512
QDLYK	-29.6066	-660.51
KTMLS	-22.1181	-660.504
KFIHH	-23.5094	-660.501
PCQEI	-27.8142	-660.496
CHCKA	-22.3194	-660.494
FPGKW	-27.8208	-660.475
YYDRC	-24.9604	-660.451
SLWHA	-26.5012	-660.446
DMVWN	-22.3838	-660.445
NGMAQ	-23.4686	-660.438
WCNPA	-25.3573	-660.431
TNGDI	-28.3859	-660.418
CPELD	-26.6913	-660.417
RLMFM	-22.0409	-660.404
ETEEF	-29.1571	-660.402
QRSWG	-32.9637	-660.399
NCQCC	-24.2061	-660.395
WEVQQ	-28.5759	-660.395
RQHFW	-21.949	-660.393
YKDPG	-24.271	-660.376
WMYVD	-23.851	-660.374
ESCCF	-24.6538	-660.366
RHMYD	-27.7541	-660.364
DPPIY	-32.3393	-660.36
MYNHD	-28.5325	-660.349
ENYAK	-24.6905	-660.34
IYASE	-27.359	-660.327
YADLA	-23.3616	-660.327
AQYCI	-28.4995	-660.319
GHEVC	-22.184	-660.309
DHGCF	-24.603	-660.307
MGFAI	-27.1985	-660.305
HFPAS	-23.5644	-660.3
QIWEH	-31.7489	-660.299
DGCEI	-23.8318	-660.291
YLLAF	-23.9045	-660.29
HEKWY	-22.3384	-660.289
LAHNS	-25.8344	-660.282
PRWPI	-27.6319	-660.273
PESIN	-29.7351	-660.271
CKADD	-23.7722	-660.271
HMGDE	-24.3348	-660.268
YAQIV	-22.7958	-660.261
AAKAS	-29.7925	-660.254
RAKSL	-23.5859	-660.252
GADQA	-22.2559	-660.252
YAMMK	-22.8845	-660.241
QARLS	-29.8685	-660.239
NQQGP	-25.8565	-660.239
QVEIW	-23.5521	-660.237
IDARK	-23.6495	-660.222
DVMRV	-26.8654	-660.217
HTKGH	-24.3405	-660.211
HFAWS	-23.8135	-660.204
GGMMW	-23.6124	-660.203
TWMTC	-29.5484	-660.19
CYCGM	-24.5379	-660.188
CMNGM	-22.9667	-660.183
PVYEI	-34.4136	-660.18
TGGVE	-23.3744	-660.176
VWRHS	-23.8263	-660.164
MKNNE	-29.5745	-660.153
VTTLA	-28.2626	-660.149
YHIAM	-23.7751	-660.148
YGYTD	-27.2774	-660.136
MLTDM	-29.4732	-660.129
REYQP	-22.8355	-660.125
VDCGV	-33.4034	-660.119
ETQYS	-24.3244	-660.113
IASYK	-24.3813	-660.111
HAQDL	-22.0073	-660.11
FMKMF	-24.7329	-660.098
NQWRF	-26.6736	-660.092
TTPQK	-27.4117	-660.09
SAAYT	-21.802	-660.087
CCGDF	-22.0776	-660.083
DEEGV	-28.0968	-660.082
LQHGK	-29.9477	-660.08
QLTHM	-21.9432	-660.076
WWHNA	-28.9331	-660.074
LLGEA	-23.2744	-660.069
QHSMN	-29.922	-660.065
IHDAH	-22.8325	-660.059
EEKQC	-26.4069	-660.058
SNQPM	-22.3626	-660.047
TNMYF	-28.2341	-660.041
FEQTA	-26.6003	-660.04
EQGTK	-23.2359	-660.039
ILLQD	-24.8711	-660.038
DFILS	-24.585	-660.029
TYWWM	-23.7789	-660.026
NRHKC	-24.8412	-660.021
EQPTW	-22.8487	-659.993
YKCQD	-24.3548	-659.978
ANLSE	-23.8939	-659.972
ADWHP	-21.7416	-659.97
PDEDA	-21.7101	-659.969
REVKS	-29.0187	-659.958
RNHRP	-22.434	-659.957
HRKDI	-26.8958	-659.953
RYFYE	-22.3767	-659.948
FFMWP	-28.5143	-659.94
HYTWW	-21.9363	-659.938
IPHPA	-24.6357	-659.937
MFDPM	-25.0182	-659.929
MHKNK	-25.497	-659.925
EALVW	-25.279	-659.924
ENAFV	-28.0351	-659.923
GSKRC	-27.6062	-659.917
EIQWI	-29.1221	-659.914
SSPFI	-27.3374	-659.906
NCCLR	-28.9297	-659.903
TVIFF	-22.2702	-659.901
NLKCV	-27.6276	-659.901
QMSQR	-28.1908	-659.881
YYEAR	-21.6397	-659.881
IMYQI	-24.8116	-659.878
EGFCT	-22.186	-659.87
EIPEE	-25.5027	-659.854
SIDEH	-28.7931	-659.841
FWEGA	-27.664	-659.837
DPHIY	-27.6267	-659.837
LNHPS	-29.862	-659.836
TDGIW	-29.4904	-659.835
IWNGS	-22.3004	-659.834
GKPFP	-22.797	-659.817
VQIIP	-22.1449	-659.815
MVMTA	-26.9009	-659.814
HRQSP	-23.3047	-659.806
IPQLG	-25.0094	-659.804
NAYVA	-25.2541	-659.802
FTELH	-29.6302	-659.797
TPSSP	-24.912	-659.797
GFRTP	-27.7497	-659.793
DDICP	-23.7356	-659.791
TAYNR	-26.8162	-659.789
TLKPC	-22.5845	-659.78
SEITS	-28.3058	-659.778
LDTGM	-24.6175	-659.776
WCYLI	-28.4532	-659.775
QFEQY	-22.6083	-659.775
MKMHA	-21.9488	-659.774
HKPHQ	-32.6928	-659.765
GIRHK	-28.791	-659.754
LHNCP	-24.4469	-659.75
EFIVC	-21.3754	-659.75
HSFMK	-26.7935	-659.733
NMAWR	-29.6516	-659.724
QDHCG	-29.0465	-659.721
WCCDA	-25.6139	-659.719
IVTNE	-25.4357	-659.708
HPMSS	-21.5274	-659.695
QQDIC	-29.9384	-659.689
RVMNQ	-27.5083	-659.683
GVATP	-25.5983	-659.677
CPADR	-27.0069	-659.677
ISIAQ	-29.0631	-659.676
AMMNS	-27.9747	-659.664
DFCMH	-21.7963	-659.663
AHGYE	-29.7113	-659.661
VFTDN	-25.4816	-659.656
TKVGS	-21.5296	-659.649
MDTRK	-27.1894	-659.646
VYHGY	-26.4485	-659.64
PDTDK	-24.4364	-659.637
DFDCS	-21.3536	-659.636
LVQIP	-32.5292	-659.629
KIEFM	-21.5239	-659.629
EWWYD	-27.3271	-659.623
KNKWQ	-24.0886	-659.618
MRFQK	-21.7817	-659.617
DFMYE	-26.7758	-659.616
GNWPN	-23.0117	-659.615
RTQYN	-21.4192	-659.614
YLSND	-28.0926	-659.603
SSDNG	-27.0976	-659.592
AVNWA	-22.7853	-659.589
LIKWD	-26.3683	-659.588
LFWHH	-27.9265	-659.585
KPPIH	-29.2742	-659.575
DTSDK	-26.9285	-659.564
SYMNY	-21.2243	-659.562
VSMFD	-27.9894	-659.555
NCGPK	-23.5309	-659.545
CLVRM	-22.3495	-659.543
TECVY	-22.0551	-659.534
YVAMH	-27.0955	-659.531
WKASN	-28.565	-659.527
QHDKG	-26.5446	-659.525
CPGEG	-23.1345	-659.522
EGFLA	-29.7183	-659.52
AHLLD	-24.5482	-659.517
SFWGM	-28.0046	-659.511
SAWGS	-27.7855	-659.507
WNEMG	-22.799	-659.501
ILLNQ	-26.9955	-659.499
NFPEW	-28.9869	-659.498
GGGRR	-25.2684	-659.494
MWPDD	-24.2431	-659.482
KIASH	-29.9446	-659.477
PCAAH	-26.0761	-659.462
VPKLP	-29.5333	-659.458
EEPEQ	-28.8787	-659.446
FEETE	-23.8668	-659.445
AIWAE	-23.7389	-659.443
RLISC	-26.0624	-659.437
WYMPM	-27.1222	-659.432
QANYK	-24.7098	-659.42
VNGPI	-27.5137	-659.402
RCHEM	-24.3675	-659.393
NPRRW	-33.1798	-659.378
MHVHC	-28.8615	-659.371
WPNGL	-25.9281	-659.365
EANFS	-25.5286	-659.356
EIGPG	-21.0013	-659.351
FHPRR	-29.069	-659.347
YILEI	-23.3386	-659.33
PDGHA	-25.955	-659.324
EGGQP	-29.089	-659.321
CVANK	-23.5645	-659.319
GHKNG	-29.7126	-659.312
MQERR	-23.7035	-659.31
EHVYE	-22.2549	-659.298
TRSCM	-22.1797	-659.295
MSIYF	-26.5376	-659.294
SQRGP	-28.3919	-659.293
FACFT	-21.6283	-659.285
IKLEK	-29.1681	-659.284
CCYKN	-28.501	-659.283
ADLLR	-25.7039	-659.274
LSLNP	-26.9075	-659.272
TWKGF	-28.6324	-659.267
LFNIW	-27.3138	-659.258
EQWTW	-25.1069	-659.257
EFVCP	-21.7967	-659.252
CNWYD	-24.116	-659.248
QLISC	-24.4044	-659.245
MNDQH	-28.5407	-659.244
YMLLM	-26.0019	-659.243
MMTVG	-27.9672	-659.232
ECGSW	-27.2328	-659.224
TAWNY	-21.333	-659.223
CRWGD	-28.9726	-659.222
EALQG	-25.3594	-659.217
QAVKA	-23.2444	-659.21
STSSQ	-25.1863	-659.203
DAWVA	-24.1895	-659.199
HERMN	-23.5722	-659.197
NCLIT	-27.2612	-659.195
ITIGK	-26.7771	-659.194
PFDKV	-23.2549	-659.191
MLEYT	-27.8256	-659.19
WMDVA	-21.0395	-659.174
GRACK	-26.2604	-659.167
CLHRI	-23.724	-659.164
MAQCP	-23.8814	-659.152
QYFQG	-24.4138	-659.143
YICYT	-27.9044	-659.138
WGAKH	-23.9313	-659.136
MQRMT	-28.7531	-659.136
ISAAY	-29.1318	-659.128
RAWNT	-24.7429	-659.122
EHGKL	-24.3217	-659.117
LKYQW	-24.5309	-659.115
KNQEA	-25.8078	-659.114
HVQVW	-30.1984	-659.106
CELEQ	-25.3278	-659.105
CCWRS	-28.8339	-659.097
STANY	-23.8093	-659.088
QVLIE	-22.939	-659.073
DIYKD	-27.0911	-659.07
APSHP	-25.7769	-659.065
IFSGF	-31.012	-659.062
DEVIL	-21.77	-659.062
GCDKH	-25.9087	-659.062
YYKMY	-30.1195	-659.056
EEWQI	-27.4587	-659.054
CDVWL	-22.0406	-659.054
YHADK	-25.5912	-659.045
RPVVQ	-27.617	-659.042
YFQIK	-21.4682	-659.037
WTLTC	-26.832	-659.035
CAMGV	-21.7997	-659.028
GFMSM	-23.717	-659.02
LQNDR	-25.9072	-659.016
EMNDM	-24.3422	-659.015
FHPPR	-22.8755	-659.006
SAKML	-33.0076	-659.003
GRCED	-22.2225	-659.001
ICMDH	-23.2868	-658.998
ITAFE	-22.8871	-658.997
PCSCQ	-21.3598	-658.992
WFFLT	-21.2407	-658.988
SGGNT	-23.3299	-658.988
DNDNK	-33.5299	-658.98
GSSFI	-22.5969	-658.978
PRWHT	-22.9448	-658.978
HDHQM	-34.7387	-658.972
DDHRA	-24.6153	-658.968
SKMLD	-27.575	-658.954
KCTTK	-24.7287	-658.947
YVICN	-24.7122	-658.936
VPKHQ	-20.9428	-658.93
WVRMH	-21.9041	-658.92
VSRRY	-24.6629	-658.919
FAEPA	-27.6465	-658.918
FVAIA	-28.7676	-658.915
MHYNK	-23.0305	-658.903
DMWPN	-21.2548	-658.901
QIGYM	-20.9322	-658.893
TKRTE	-29.8177	-658.881
IMAVW	-28.1776	-658.871
ITYAN	-22.2774	-658.862
ATYID	-21.3939	-658.857
IKPFV	-24.1755	-658.857
LTGRS	-29.4503	-658.856
FSQFR	-26.3948	-658.855
SLRDS	-23.7769	-658.854
AEIIG	-26.2569	-658.854
WFYVT	-25.4594	-658.853
TTESD	-20.7828	-658.847
GETND	-28.7807	-658.843
RFETM	-23.4282	-658.842
WSYHP	-23.2185	-658.839
DEPNH	-23.0792	-658.839
APFIY	-27.3352	-658.837
AANTK	-26.834	-658.837
DKTYQ	-27.2968	-658.836
LSSHI	-25.825	-658.835
TLLAN	-23.1357	-658.832
DAMYS	-22.4257	-658.822
LRSFA	-28.1042	-658.818
YSVNI	-29.347	-658.816
SWTQM	-25.9784	-658.815
PTMSC	-29.9306	-658.813
DEQGK	-24.3193	-658.808
LYLKV	-34.4111	-658.808
WFTYA	-35.0151	-658.804
WVRHR	-25.8596	-658.798
ENAPF	-23.8899	-658.795
WDGHP	-26.7095	-658.791
MISMH	-25.1285	-658.791
VNSGF	-25.7596	-658.786
FAISS	-20.8966	-658.781
KEGQA	-27.048	-658.775
TVKTH	-29.5144	-658.774
DIPYV	-25.4496	-658.756
LCYIC	-29.0691	-658.756
LWCWR	-25.5315	-658.754
PFWSL	-27.6568	-658.752
CTCLP	-25.9877	-658.747
FNPNV	-28.8739	-658.746
LVVYG	-20.6411	-658.743
GPTPD	-29.3235	-658.74
FDDPA	-21.5497	-658.735
TMLCC	-21.3677	-658.726
DDPWV	-25.8559	-658.721
TCHWC	-26.6704	-658.719
FWDIR	-21.1518	-658.708
APIHD	-21.1299	-658.702
HILMP	-25.7071	-658.698
VAYKY	-20.7368	-658.693
DCRCR	-20.3235	-658.692
AKVPD	-21.0271	-658.684
VSVTI	-21.2373	-658.68
HFECI	-22.9646	-658.675
IKQAW	-29.4942	-658.674
YWNRK	-28.8992	-658.669
MIGTR	-23.3142	-658.662
IEARC	-27.7912	-658.658
WEGYV	-27.9549	-658.657
RICHF	-25.7858	-658.657
EAFMF	-25.0185	-658.654
NMLAI	-21.6978	-658.652
TKRWK	-24.3263	-658.648
TVQYG	-29.6744	-658.648
LFQAT	-26.4548	-658.647
RPNLT	-20.7517	-658.644
ESLSI	-27.6827	-658.635
IHCGY	-26.9688	-658.634
GYLKP	-28.5074	-658.63
YWAKG	-27.3629	-658.628
VRLSL	-20.8897	-658.622
YCAGR	-27.1802	-658.618
DQFST	-29.6101	-658.611
HPWSS	-23.95	-658.61
TLRGT	-22.1323	-658.609
PMYVI	-29.5519	-658.608
SWRVP	-26.8894	-658.606
QTFII	-25.1461	-658.604
EMQFI	-32.7	-658.591
WGQET	-26.1099	-658.59
QQDWD	-20.76	-658.588
WFYDH	-20.9302	-658.581
YHVLY	-27.1301	-658.575
HPPTE	-22.6598	-658.568
NSKAL	-25.2371	-658.564
SSKPD	-23.8239	-658.557
FECVK	-25.1282	-658.556
GRECF	-27.7424	-658.556
VQDLP	-26.5155	-658.552
CWTGK	-22.8243	-658.547
YRWRI	-26.4039	-658.521
HMGTM	-22.2402	-658.518
AKGCD	-23.1708	-658.516
DTMWK	-25.3636	-658.501
CMVAK	-33.8272	-658.492
IKWME	-20.8236	-658.489
FDRLN	-29.7248	-658.489
EAPRN	-26.5544	-658.489
WYPTV	-25.0216	-658.488
MYGQM	-21.8184	-658.479
MRFCQ	-20.241	-658.47
CFIRF	-23.126	-658.441
PTQVE	-26.9197	-658.438
STPGE	-26.3477	-658.43
TNCSC	-20.484	-658.427
FKTLL	-21.7057	-658.425
DGYSP	-24.9286	-658.419
SNGIS	-22.1397	-658.416
ADHEA	-30.6105	-658.414
VQTHI	-22.5201	-658.413
FQNCE	-26.8438	-658.411
QLRAW	-23.5822	-658.41
WYIWV	-29.8698	-658.408
YIYTV	-26.2174	-658.405
VTYKH	-23.0853	-658.402
DDKGY	-22.137	-658.398
MSERN	-23.1407	-658.397
FVEQI	-29.4734	-658.396
SREKR	-25.5789	-658.39
ALCMA	-26.9349	-658.388
QARDF	-25.6339	-658.38
AAWIG	-23.0508	-658.38
KNTLF	-28.9999	-658.36
LWLRV	-23.6536	-658.358
PAPAT	-29.1215	-658.356
KFSLL	-26.7423	-658.355
AACII	-28.9967	-658.349
WLCAP	-30.4217	-658.348
TRMVY	-20.954	-658.347
SYNPE	-21.5451	-658.347
VPPTD	-27.2536	-658.34
YYSCK	-20.8437	-658.327
CFHWC	-23.674	-658.32
MSKPL	-26.0581	-658.319
HRAIK	-32.4491	-658.319
HDHYC	-28.129	-658.314
MQCHG	-29.236	-658.307
GMNGM	-19.8767	-658.303
HNQKT	-27.4088	-658.301
KLANS	-29.7972	-658.301
CDYIC	-20.2013	-658.3
RKVGH	-21.241	-658.3
CLYKT	-33.506	-658.298
YLDGS	-23.4535	-658.285
KCHTP	-29.6401	-658.283
LWYIM	-26.7777	-658.282
SKCHA	-22.0965	-658.282
SDDYK	-24.3991	-658.275
RMAES	-23.4265	-658.275
ASVNK	-27.7027	-658.275
CSHPH	-28.0272	-658.268
FHQHT	-25.1944	-658.253
CFDIG	-29.3411	-658.247
KLHGT	-32.0145	-658.247
CCFWQ	-24.3754	-658.244
PLMKL	-29.5376	-658.242
FCVVM	-25.6284	-658.24
TPHFH	-19.9176	-658.235
VDVCS	-28.492	-658.227
HQITY	-30.8408	-658.226
CTQRH	-26.8506	-658.208
VAGEY	-26.0012	-658.203
QPMAS	-25.3021	-658.201
DGHHY	-28.8413	-658.197
EWYDQ	-28.2409	-658.184
PGTQI	-20.2199	-658.18
SCYLH	-21.9047	-658.177
YSACG	-21.2937	-658.173
YPLIE	-23.4244	-658.148
DNIEP	-27.7748	-658.146
PTHRE	-29.3235	-658.137
VCNPT	-23.2924	-658.135
RGWNH	-21.1517	-658.131
YLHCT	-29.2402	-658.131
LWVMP	-32.008	-658.127
LLDMY	-21.6263	-658.121
WDKCF	-28.984	-658.117
CYARR	-29.15	-658.116
PDDKN	-25.9299	-658.115
FFESL	-27.295	-658.112
LWTMF	-22.6097	-658.111
NWFAH	-23.3982	-658.108
NMMSQ	-24.4447	-658.102
SACPF	-28.8514	-658.1
NGNDM	-29.9831	-658.091
IYQSA	-26.5827	-658.09
FYKMV	-28.9558	-658.088
NKFKL	-22.7397	-658.086
WDDWH	-26.2325	-658.085
PIHYF	-28.0103	-658.08
IRHWK	-28.4157	-658.078
SEEWN	-27.7203	-658.074
VFMSI	-28.3123	-658.068
DTRKD	-26.3241	-658.064
NKYDC	-23.5937	-658.061
RTIPK	-21.9036	-658.061
AMDDK	-23.9685	-658.057
MCKCR	-24.3646	-658.046
GGPGA	-26.995	-658.046
QNYNW	-23.0995	-658.043
MKMEH	-27.2866	-658.043
ACWLI	-20.9537	-658.039
VVNQV	-21.0615	-658.039
LGQHS	-26.9874	-658.034
DVVSC	-20.4072	-658.026
QAAEM	-29.7734	-658.023
SHFPH	-25.4993	-658.023
QTYRW	-29.2983	-658.015
DDEIR	-23.3384	-658.003
PSAHA	-28.6096	-657.995
GETVE	-22.5977	-657.98
HRLTE	-22.7215	-657.975
APQSA	-23.2607	-657.961
WAYVC	-21.6457	-657.96
AMHSL	-26.594	-657.955
YWIPK	-20.7024	-657.955
LDQVS	-20.6756	-657.954
NTRPD	-24.7932	-657.951
PMNVD	-29.4045	-657.944
GAKER	-28.4595	-657.935
MHPEW	-28.3602	-657.933
CTYLP	-19.9643	-657.929
MVFIG	-21.8251	-657.922
RSRAT	-23.9626	-657.921
KKPWD	-27.6191	-657.915
GHSEL	-25.2416	-657.914
WLYKG	-25.9109	-657.911
MQPVA	-29.2955	-657.905
PEPRM	-26.0857	-657.902
ETMMP	-29.1111	-657.888
FTPMD	-28.1355	-657.864
MCGML	-23.4376	-657.864
SSEVF	-25.4053	-657.863
WGNQA	-24.5059	-657.863
VKWDG	-21.008	-657.86
GEWYY	-25.4285	-657.856
YLVHF	-20.0544	-657.847
WWYTM	-29.7662	-657.845
MRKPP	-20.6513	-657.84
IQTFH	-26.5241	-657.839
GWTSA	-25.2435	-657.832
NPMEH	-20.1653	-657.821
DTDFV	-25.5489	-657.811
QETEG	-23.6208	-657.805
YRDFM	-22.4151	-657.804
HMHDI	-21.3348	-657.8
PATCS	-28.1217	-657.798
HCAPV	-29.7383	-657.797
CHEGV	-24.1927	-657.796
ISRLD	-33.915	-657.796
IGQFV	-20.0259	-657.791
EILNG	-26.0666	-657.785
CCFWS	-27.9434	-657.784
EVRTY	-26.2805	-657.783
NATET	-24.4763	-657.78
YNPCS	-20.9127	-657.776
EFNHI	-24.0459	-657.774
YEAHE	-19.9799	-657.77
RNSMN	-25.2799	-657.762
TVCNM	-23.5604	-657.754
DHCVH	-28.944	-657.748
CYMIA	-20.0348	-657.746
KPWTC	-29.3137	-657.742
MFNSD	-27.0685	-657.74
YIDTD	-24.7044	-657.74
STRIQ	-28.7539	-657.738
SARHA	-22.1118	-657.737
TRQLN	-27.264	-657.736
RKWWD	-25.4331	-657.727
FCDLE	-20.6185	-657.725
YWEHG	-23.5619	-657.725
CPSGG	-26.4882	-657.723
NSHND	-22.5101	-657.721
DWMQR	-30.3544	-657.718
TYGML	-24.905	-657.714
SYVSK	-26.9615	-657.711
INLCN	-19.6546	-657.71
LITRI	-19.3473	-657.708
VGAAR	-28.0045	-657.703
PRVLM	-21.2973	-657.7
VVAYV	-20.2698	-657.696
DKFWE	-21.1763	-657.693
NWCKQ	-26.8816	-657.684
MGKPP	-20.0725	-657.682
LHRFN	-21.8398	-657.682
AELKQ	-21.7239	-657.681
RKKVG	-23.0651	-657.681
WGWHM	-21.8891	-657.672
LGSFW	-29.6968	-657.672
PHGVH	-22.3407	-657.67
QMICR	-22.2645	-657.67
ADIQE	-21.6495	-657.669
CQISM	-20.7729	-657.669
TVWVT	-27.0513	-657.667
WGWPG	-19.7203	-657.664
IWWIA	-25.5453	-657.663
QDPKG	-29.3161	-657.659
HTKQP	-24.5493	-657.655
TWTNA	-25.5668	-657.651
RHWMH	-20.8681	-657.642
IMDAS	-22.6377	-657.641
YSWKQ	-23.0232	-657.633
YASHM	-33.6487	-657.627
PQCMM	-24.3464	-657.621
PYAVL	-24.5702	-657.618
KAALD	-19.208	-657.616
MKDQA	-20.7632	-657.613
MGQCW	-27.4851	-657.591
LVMHN	-27.6662	-657.582
VHMHE	-28.563	-657.582
TIQFT	-20.8418	-657.581
YDCPE	-19.5157	-657.581
IQNEY	-29.5041	-657.576
DGEPA	-23.2073	-657.575
IRQRA	-27.1056	-657.568
IPWGA	-19.7806	-657.549
ECWVL	-29.0713	-657.549
LDNFV	-21.2123	-657.544
NRNEN	-23.2807	-657.543
NPGCD	-21.0513	-657.539
GPAML	-23.8575	-657.53
GKMRC	-29.6838	-657.528
AHREI	-23.1049	-657.527
NQEWL	-20.4121	-657.523
NHKAD	-26.6276	-657.52
LNRGV	-24.1413	-657.518
QEPNQ	-25.3734	-657.504
DAIQW	-26.0249	-657.504
STNTH	-25.276	-657.492
GWGPQ	-20.3656	-657.491
AQCLY	-28.162	-657.49
CPDRP	-26.3906	-657.485
SMATE	-20.2166	-657.481
CAHTD	-21.7721	-657.48
WGNYG	-20.3838	-657.48
VGAFN	-23.3522	-657.48
AILTM	-27.3874	-657.476
VTLEL	-19.0852	-657.461
LWLEW	-31.7056	-657.461
KQMVR	-25.5089	-657.46
VSHVC	-24.9	-657.458
LEQDV	-23.6948	-657.456
GQFYC	-26.3726	-657.456
SKQRK	-26.4259	-657.455
WKEHT	-29.5938	-657.442
DFNER	-27.5533	-657.437
CGMFI	-29.6267	-657.432
YEAPE	-26.8781	-657.431
TFWIG	-27.8672	-657.429
VCFPL	-28.695	-657.424
NNDYK	-34.4972	-657.39
GRAGV	-27.7676	-657.385
FKQVF	-25.7163	-657.384
AERSM	-19.8436	-657.384
RASNQ	-25.4127	-657.379
GTKQF	-28.1766	-657.374
PSFGK	-21.2467	-657.374
EICST	-28.049	-657.37
RRYIC	-26.0527	-657.368
KYRYG	-29.188	-657.367
ALYYL	-29.8692	-657.36
LRQHF	-19.2703	-657.358
WMALA	-19.6194	-657.354
RHHWG	-21.9153	-657.351
SFYAH	-21.7863	-657.344
CKGYL	-19.5851	-657.344
VPVTD	-27.1759	-657.343
YRTPE	-27.3877	-657.343
LAPTP	-25.4072	-657.335
TKGVE	-26.0511	-657.332
PGFQC	-30.6835	-657.328
FIMPI	-19.6398	-657.323
EPPYC	-20.6814	-657.319
FEEWQ	-35.0716	-657.319
KNFAK	-22.3095	-657.311
TYTMV	-20.5869	-657.305
HIRAH	-34.9128	-657.302
EGKMV	-28.7314	-657.302
YPTYH	-19.2967	-657.298
CTQTE	-25.434	-657.295
HQQLS	-27.9582	-657.286
QMHLY	-25.6871	-657.284
ETHQE	-24.3954	-657.276
KYYCA	-19.5195	-657.276
FYISY	-26.7985	-657.272
WWNRK	-23.4313	-657.264
QHRTW	-32.6313	-657.264
HGDHS	-19.5066	-657.253
FQMTF	-29.045	-657.251
YNYRW	-27.0273	-657.249
LIMEV	-27.5273	-657.248
AWRNW	-25.6723	-657.243
GMTEQ	-26.2492	-657.241
TQFKC	-28.0926	-657.235
QNYHN	-22.883	-657.227
FQHQH	-20.9827	-657.225
QWAII	-27.8881	-657.224
QDNCC	-29.956	-657.223
MTLTA	-22.7658	-657.214
NHQDI	-23.584	-657.208
EGMSQ	-29.3912	-657.189
PAYYP	-29.0177	-657.189
PKTLH	-25.3701	-657.188
DQNAE	-21.5289	-657.185
NILHD	-22.7264	-657.183
WLNTP	-20.2692	-657.173
LYSEI	-22.2559	-657.171
TGCKY	-19.8537	-657.171
SYADC	-28.3733	-657.169
PRCSK	-19.5583	-657.167
TFHGC	-22.6553	-657.164
DPVWW	-23.1912	-657.159
DQECY	-19.3855	-657.158
GFNIR	-25.8057	-657.146
YKHYF	-26.9806	-657.144
KMEHW	-24.0043	-657.143
IPFIY	-23.6623	-657.14
GMKKN	-25.09	-657.119
SPQDR	-25.3646	-657.109
CVRSH	-29.0771	-657.103
IRKRN	-21.3359	-657.1
DEKCV	-24.8641	-657.094
RRLWP	-18.8342	-657.09
LMGRL	-27.4169	-657.086
ELDQN	-20.2019	-657.085
WFDRP	-26.3033	-657.081
NPLVM	-18.7784	-657.074
MHDWH	-18.6917	-657.071
TIPGH	-29.5197	-657.066
PKMMP	-25.4496	-657.064
FCKTI	-19.4606	-657.061
WWPEQ	-25.4817	-657.055
FITIQ	-28.8643	-657.05
GDRGT	-28.4638	-657.035
TPMVH	-26.346	-657.031
KYDNE	-27.9651	-657.029
CEKSS	-21.1926	-657.021
NHGHC	-19.3748	-657.021
WEMQN	-27.4802	-657.02
CRKQA	-24.3008	-657.019
TGYEE	-24.3546	-657.019
RPVHS	-29.4488	-657.005
HWREC	-19.8424	-657.002
EMEHV	-20.0387	-656.998
WDDDS	-21.8338	-656.983
HNWSL	-29.2917	-656.98
YVDPT	-27.1566	-656.976
IVFFQ	-19.9037	-656.975
LQTEQ	-18.7816	-656.972
KPFFN	-26.6742	-656.964
LAFRM	-19.7604	-656.963
LGWTF	-21.2788	-656.959
VWTQC	-34.9447	-656.957
CKKWE	-21.3983	-656.95
TCDTS	-23.0168	-656.949
KKHPH	-19.3323	-656.947
CHNCC	-27.6018	-656.937
SEVAV	-21.0287	-656.936
RTGLN	-19.7231	-656.933
YRPIT	-21.0693	-656.926
RWDPC	-18.5659	-656.922
YPISN	-21.05	-656.918
VEGKY	-22.4457	-656.915
SLPIE	-19.1745	-656.912
KVCKH	-24.6167	-656.909
EYVQM	-23.5421	-656.905
VTKHI	-23.1721	-656.905
HYHWI	-19.6935	-656.904
FKGDS	-26.426	-656.902
TPLRR	-25.9021	-656.893
YGPRK	-25.8086	-656.89
GKELV	-20.4502	-656.888
DIFNE	-19.7326	-656.884
QDTFF	-29.3185	-656.883
SFHQC	-29.1411	-656.879
VGEME	-19.9106	-656.877
GVKQM	-25.7452	-656.863
GQRVN	-29.0472	-656.858
MNFNE	-21.3471	-656.857
TKYGY	-19.1269	-656.849
EWPQW	-25.6757	-656.848
VTYNS	-21.6239	-656.846
YQWLQ	-23.4558	-656.839
AYCCK	-19.5368	-656.836
SFSDG	-20.4364	-656.834
DYECN	-21.2541	-656.829
WPNMI	-26.9061	-656.828
DCPLL	-25.4376	-656.821
QFSNT	-29.1455	-656.821
CECQH	-20.6633	-656.812
GTSFT	-24.9565	-656.808
YWCDH	-19.557	-656.805
NPPDN	-27.2109	-656.801
VNGIK	-27.1279	-656.794
TAMET	-18.9582	-656.791
YIHCV	-23.5143	-656.785
SNQRH	-20.682	-656.783
YLMNA	-23.5416	-656.779
QFSRQ	-19.8721	-656.778
EISVV	-27.2364	-656.776
RERNA	-23.6007	-656.769
VYTRT	-23.6177	-656.764
NNFPG	-21.142	-656.757
KKTEC	-27.7178	-656.754
MYTNF	-33.7358	-656.746
AESQG	-29.54	-656.74
EEWSG	-21.7111	-656.735
PNEYN	-27.3576	-656.732
VISGK	-26.1663	-656.732
FFTIH	-26.8627	-656.731
CKWAN	-21.4705	-656.73
VTCLN	-28.2073	-656.729
WKIWR	-23.0333	-656.723
YKNPM	-25.0954	-656.723
PFKQC	-22.415	-656.722
LHPFF	-32.7996	-656.72
EEFSW	-23.9002	-656.719
FGQRE	-19.3623	-656.718
LPSAD	-26.7369	-656.71
RTPVR	-26.5186	-656.692
LNIPE	-25.1526	-656.688
EVWFK	-20.715	-656.688
QNVYE	-21.7244	-656.678
MVPSM	-23.1701	-656.676
YETMS	-29.3158	-656.676
AYKCT	-25.0772	-656.673
SSHLA	-23.0966	-656.668
YLNEG	-29.9425	-656.666
MFSFN	-25.2321	-656.663
RNHEA	-28.1453	-656.659
GVDYA	-23.7301	-656.658
KPMSP	-29.6524	-656.652
ILKAA	-27.2902	-656.648
RCSRW	-28.7471	-656.647
ENWET	-28.4858	-656.644
ESCAK	-29.3013	-656.642
FPHYY	-23.552	-656.639
IPFIQ	-18.8341	-656.635
WLPDQ	-22.8674	-656.628
SRNSI	-25.9162	-656.626
WLGAT	-23.258	-656.613
QLRKR	-22.1589	-656.608
LKDAT	-29.2904	-656.605
FGVIK	-19.9355	-656.603
PQIPQ	-19.118	-656.598
AKGWI	-18.7434	-656.587
PGYGP	-27.9736	-656.583
WPQLG	-23.2562	-656.583
QQKHT	-28.9381	-656.577
ADLIP	-29.4817	-656.577
YEGHD	-25.9994	-656.576
DGGMH	-29.8629	-656.576
GHWDR	-24.4543	-656.574
KFNYV	-23.8539	-656.56
TQCNQ	-29.9551	-656.544
FKNGI	-26.8703	-656.542
LKKHQ	-18.4332	-656.539
DVNFN	-29.571	-656.531
MAGPY	-25.6176	-656.53
YWLRH	-27.9541	-656.53
LHGEP	-24.4454	-656.528
TNRAF	-28.225	-656.526
TWTEV	-26.9712	-656.525
CGRSW	-26.3894	-656.523
KYIHS	-23.2696	-656.509
KIDKN	-19.6934	-656.506
MSQEM	-26.5245	-656.504
LGWRM	-22.1689	-656.503
NSMKC	-20.3772	-656.502
ERFPG	-22.3218	-656.495
VSHQW	-25.1902	-656.485
MYDNY	-23.5463	-656.481
YVGIC	-28.2598	-656.478
KHLVC	-27.9695	-656.477
AFHCR	-21.882	-656.475
GTFLN	-25.5113	-656.474
VPKCF	-21.1885	-656.471
NPVAE	-27.3374	-656.462
TAVGA	-21.1552	-656.46
CEYRT	-22.3872	-656.454
MHTAV	-28.5882	-656.444
FNIVD	-21.2515	-656.443
SWAFI	-19.8024	-656.435
HAQTM	-29.308	-656.434
VSCRL	-24.2917	-656.431
RYEHP	-24.7987	-656.43
HWVRF	-19.3993	-656.428
KCEGR	-23.0689	-656.426
EGNWI	-20.8511	-656.425
PCEAP	-27.9081	-656.425
SDEQA	-22.6649	-656.416
HVYYP	-25.6971	-656.412
LRSDR	-25.6991	-656.405
GPTCV	-19.2188	-656.401
FEFSH	-25.6322	-656.4
RLTHK	-21.6621	-656.393
KDEEH	-18.7652	-656.389
GRLRL	-23.6284	-656.385
CWFAN	-18.4919	-656.383
WWWDD	-28.3727	-656.382
WTYRI	-21.029	-656.376
PVYVG	-18.4834	-656.375
TARLN	-27.816	-656.371
QIVKH	-22.0472	-656.369
NCPHW	-24.2473	-656.365
LSYTQ	-23.7186	-656.365
GPLMG	-33.9774	-656.365
SIHTC	-21.6836	-656.362
IITFV	-29.0835	-656.361
MHFCM	-23.1208	-656.359
HAMDN	-19.2404	-656.354
AMFMF	-19.7139	-656.348
FVCSL	-27.9582	-656.348
LQTIE	-26.2303	-656.34
GLMWP	-19.484	-656.335
ICCRC	-22.7615	-656.334
HIPHV	-21.3409	-656.327
GKRPS	-23.1416	-656.323
IWHCM	-18.0343	-656.317
HDMCA	-19.882	-656.313
IKWTD	-28.2566	-656.309
HWYCD	-26.8121	-656.305
WHPNC	-24.7491	-656.304
AGHHL	-18.6929	-656.303
IYKAF	-22.3584	-656.296
RSGTE	-28.2538	-656.294
QHINM	-24.0922	-656.293
EQGRE	-19.2274	-656.292
MCACW	-22.8171	-656.291
EFTKQ	-30.5368	-656.286
FVCWN	-18.9108	-656.286
SNVPW	-26.6197	-656.279
HSCTA	-23.594	-656.276
HDIKE	-18.5346	-656.274
LTASM	-17.9893	-656.268
LSQNI	-24.0384	-656.267
KAGCA	-25.303	-656.267
MQCEH	-29.3251	-656.264
LKGFH	-27.8443	-656.253
RQEAN	-26.3669	-656.248
FCHFI	-20.5746	-656.244
VIWYR	-27.7406	-656.243
VFYVQ	-28.5158	-656.241
NAFTA	-28.9845	-656.236
WDSVY	-20.5089	-656.226
GDYFY	-18.1854	-656.222
KWLSH	-22.0757	-656.218
SHYYI	-22.1395	-656.216
VKVQR	-20.3611	-656.215
PRDYT	-27.2643	-656.214
KGNRP	-33.2727	-656.214
NHNRD	-27.302	-656.214
KHWMW	-21.6335	-656.211
GGEMI	-20.5025	-656.203
HKPFV	-23.7976	-656.193
MIWGE	-25.9704	-656.191
QGVSA	-23.9179	-656.188
EDDEY	-22.4028	-656.185
PIDCG	-19.5587	-656.185
HAADA	-18.4279	-656.183
IYWLD	-35.1154	-656.18
YKYQF	-26.8843	-656.18
WNSVE	-20.5723	-656.18
LSKDL	-17.7584	-656.179
GRHTN	-27.0945	-656.169
RLMGQ	-30.1887	-656.168
YSVVA	-20.8596	-656.161
FIVSG	-24.875	-656.154
CNSKF	-25.7582	-656.152
ENCEN	-19.4701	-656.151
VSCNF	-21.4997	-656.149
SLHAT	-21.4669	-656.149
RWKGA	-19.3225	-656.148
LTVGQ	-27.3322	-656.144
KNLRC	-25.1534	-656.139
RHELM	-20.5325	-656.137
VFKGN	-20.0871	-656.136
HMNIF	-18.6817	-656.132
MICAF	-18.28	-656.129
ELFRT	-21.4444	-656.125
QLQSQ	-21.8628	-656.122
FCCTE	-23.7727	-656.119
SDEVL	-29.9708	-656.119
RQFDK	-28.4761	-656.117
WTHRL	-21.0482	-656.112
HQYMS	-18.7571	-656.111
ISAGY	-21.2703	-656.107
SYVLR	-20.1234	-656.1
TCQQN	-23.925	-656.097
NNWLD	-19.9413	-656.093
ILYQR	-23.5723	-656.093
QSIAY	-19.004	-656.092
QSKDH	-28.0332	-656.081
YVNKP	-24.7938	-656.079
QLCNS	-21.8833	-656.068
YMSQS	-22.3853	-656.067
LQDKN	-30.712	-656.066
QGHFQ	-22.1911	-656.065
MDDGP	-27.2445	-656.064
NHMNP	-26.8144	-656.061
PRPVK	-29.1363	-656.058
FLDNA	-19.9928	-656.057
DMGRN	-18.9755	-656.052
RRCQF	-21.6075	-656.049
GSQDS	-29.7655	-656.048
THYAQ	-27.1494	-656.047
PQQMQ	-23.3701	-656.042
GFGVC	-26.2319	-656.034
HNTML	-28.9211	-656.023
VRERS	-28.1242	-656.023
QDGFG	-29.9128	-656.022
VQEWM	-20.0272	-656.021
MMMRW	-18.176	-656.015
TTAGY	-19.4919	-656.014
YNNGI	-17.7536	-656.013
AKTHS	-22.3888	-656.004
PYEEE	-27.8951	-656.002
LCPED	-19.5615	-655.995
QHLSM	-25.1297	-655.992
MSVLQ	-25.7518	-655.989
TEEFH	-29.5844	-655.985
AWVWW	-21.0696	-655.985
AFKEM	-29.8747	-655.983
HNCYD	-21.8246	-655.978
GMSCG	-22.0762	-655.975
AEMRF	-17.9609	-655.971
KLGEC	-18.6152	-655.971
SMWYC	-17.6011	-655.969
PLRAL	-18.1829	-655.958
EYMAT	-22.4687	-655.955
DAPTF	-30.9374	-655.954
EWFMD	-19.9895	-655.952
VSEMC	-18.7151	-655.95
LCWKW	-24.5262	-655.944
MKWRQ	-29.9912	-655.938
QEIIS	-19.1077	-655.936
PDYQD	-19.8614	-655.934
SFHQA	-34.9197	-655.929
YLRDT	-29.3996	-655.929
HNVVE	-20.2322	-655.924
MLRMI	-23.6482	-655.923
IYFII	-20.1976	-655.918
AEFML	-21.1375	-655.916
CHYNQ	-23.0442	-655.908
AHERL	-20.683	-655.907
KEYQE	-19.3491	-655.905
HLATV	-19.1807	-655.893
GFVQR	-27.7263	-655.891
CTVCP	-17.5536	-655.887
LLGVH	-25.9808	-655.886
IHTIE	-26.4182	-655.885
RPDMD	-28.5879	-655.884
WNPWV	-19.0191	-655.878
CGDGP	-22.806	-655.878
VFDPR	-28.2593	-655.877
IKQII	-28.4491	-655.877
DFEDG	-18.5922	-655.873
GTLQY	-22.5139	-655.871
NEWPS	-29.4482	-655.868
VPVCV	-18.4809	-655.865
IVNWQ	-26.8223	-655.855
THDCM	-27.4167	-655.854
CYCTW	-29.1895	-655.853
PVCEI	-29.8764	-655.848
AVNLH	-19.4794	-655.848
KNKIQ	-18.0442	-655.84
GAMAC	-24.7803	-655.838
QPCCG	-29.7253	-655.838
QFGSQ	-22.0544	-655.837
YWHHK	-17.7954	-655.833
FEMQF	-21.6449	-655.82
LVAPP	-23.6969	-655.82
THPGG	-26.3346	-655.82
FRTVF	-18.5308	-655.816
TKAQR	-19.5965	-655.814
EPLKY	-27.9695	-655.814
DQPQY	-25.4765	-655.813
HGCTQ	-29.002	-655.813
IKHSH	-17.827	-655.812
QRMTV	-20.8581	-655.807
EQACG	-20.1227	-655.796
QDNWF	-26.0693	-655.795
GTNLA	-28.8255	-655.793
GSNAR	-27.9102	-655.786
LNECP	-29.1323	-655.784
QPGGC	-25.6396	-655.782
YPHTV	-25.1111	-655.78
CSKDA	-28.7364	-655.769
YMKCP	-20.7588	-655.769
SVEGE	-19.0574	-655.759
AEDNI	-23.9465	-655.757
FVMKT	-24.4881	-655.756
HRLFT	-18.8262	-655.725
MSRYL	-23.6855	-655.723
EQKLQ	-24.944	-655.721
NCQLA	-28.5656	-655.718
ERPIC	-29.4291	-655.718
EPMSN	-27.4837	-655.716
MVVNN	-27.4957	-655.715
VDISV	-21.2651	-655.707
LEQVT	-19.3407	-655.703
RNACT	-20.3115	-655.701
QQNGI	-17.5579	-655.694
SIRFH	-19.2431	-655.69
IMKIS	-33.6504	-655.689
ERTTN	-22.9248	-655.687
HDIPH	-19.068	-655.685
QATVA	-18.9038	-655.682
GQKGE	-21.932	-655.681
PATEW	-27.3233	-655.676
ESFIK	-17.9965	-655.676
KYIRF	-29.7449	-655.671
AVPNA	-27.8014	-655.665
WVFTA	-22.8941	-655.662
GSQYH	-21.0043	-655.661
EFNQR	-19.4704	-655.66
ANHTR	-33.3637	-655.658
CQPCQ	-27.6853	-655.647
GRFIV	-26.0456	-655.646
FRACP	-27.7518	-655.645
TIEDW	-27.5359	-655.64
GMHSL	-22.3799	-655.631
MDFIV	-29.3031	-655.628
SFYLQ	-20.613	-655.627
CQDDT	-29.5179	-655.626
YPYTH	-30.5042	-655.622
THEQV	-33.3071	-655.619
KQNGQ	-22.0768	-655.616
NINPM	-23.548	-655.611
TTWHR	-28.1744	-655.607
NKEVD	-26.4456	-655.604
EFLPQ	-20.3532	-655.6
YEFSH	-22.0717	-655.599
THVLT	-20.3616	-655.598
RAPRM	-17.5676	-655.597
GQCFN	-28.0357	-655.595
VTAPW	-17.5231	-655.595
VQEWY	-19.3598	-655.582
KYVDS	-29.2812	-655.579
LTTST	-24.4949	-655.577
FHWDA	-24.8082	-655.576
STHIP	-19.6815	-655.574
GYFRA	-24.8092	-655.569
WNAIC	-18.4584	-655.568
NSMSD	-27.3245	-655.565
NCGTF	-28.0362	-655.561
CEKLI	-34.8232	-655.555
VCFVN	-28.7203	-655.554
NSPHK	-24.3688	-655.552
KHFSV	-17.1863	-655.546
WHVVF	-30.6158	-655.54
QMYRA	-17.1205	-655.539
PEEGV	-28.1878	-655.533
EHDFN	-24.7356	-655.532
PPWTA	-22.1366	-655.527
CDLVI	-34.7233	-655.523
PWSHK	-28.4223	-655.522
NVCRH	-19.1395	-655.515
RHPNQ	-22.6272	-655.51
ADLWE	-23.7971	-655.509
DKETG	-22.8347	-655.508
SQVGK	-28.4004	-655.501
EYLAK	-23.8813	-655.496
KWTSH	-26.375	-655.491
VYHRE	-25.153	-655.489
VCRWR	-25.4957	-655.488
QMGVN	-23.5045	-655.485
WMMIS	-22.6877	-655.479
SIGPL	-24.0516	-655.479
MPDVG	-24.6624	-655.473
VTCSL	-17.2334	-655.467
LEGTT	-20.9022	-655.465
PPGVA	-28.9895	-655.458
PPVQS	-21.4215	-655.457
WEEPS	-24.3897	-655.439
EWKRA	-22.7302	-655.438
HWLKL	-26.1531	-655.436
MTLCT	-27.0438	-655.436
LSHFH	-20.7431	-655.435
WNSVQ	-23.3886	-655.435
ILHRH	-23.0792	-655.435
NQRRY	-17.9355	-655.434
YNCTG	-28.329	-655.433
FLCPI	-29.9985	-655.432
HVKPG	-22.0005	-655.428
CSECQ	-23.3978	-655.426
DRSDA	-28.1153	-655.423
QYFWH	-27.4768	-655.418
NLSNY	-26.4995	-655.414
RCTAR	-27.3414	-655.414
MCWHQ	-27.5666	-655.412
AGCHH	-22.6685	-655.402
LNGVY	-28.8069	-655.4
RKRNV	-28.8991	-655.396
RDAEM	-16.9585	-655.389
SVHVK	-21.1249	-655.388
SWGAA	-29.5331	-655.385
AQARL	-18.3074	-655.378
RVSYS	-20.5696	-655.372
TQCAC	-18.6021	-655.37
TYHVV	-17.2468	-655.359
YFMHL	-17.2096	-655.358
FLYDW	-21.3165	-655.353
CEHYE	-19.4019	-655.348
LFERK	-28.3382	-655.342
FTPGK	-28.729	-655.339
VYHGA	-21.8994	-655.336
IAAPY	-28.8379	-655.335
NFIYY	-26.0163	-655.328
HSEPA	-20.2122	-655.325
IVLKM	-19.8952	-655.322
AKYKM	-20.0238	-655.318
SQLQE	-17.201	-655.309
GTSDW	-28.3782	-655.296
LQAVH	-17.8704	-655.293
VKMTI	-21.5279	-655.289
RRLWH	-26.5952	-655.284
FNFHQ	-19.4521	-655.278
DNRNA	-25.7192	-655.277
WFECK	-29.4448	-655.263
CPSNW	-21.6588	-655.262
WLCKM	-19.249	-655.251
TCEDG	-21.6647	-655.247
RRQGD	-16.8346	-655.247
WHVVA	-29.8839	-655.245
WRVEK	-20.0305	-655.242
QEDQS	-28.8832	-655.241
LHKGW	-21.0337	-655.239
YWTYK	-19.8647	-655.238
NACTW	-20.7614	-655.236
VRIMG	-25.6828	-655.233
AREQM	-29.9837	-655.232
EESKT	-24.7545	-655.231
EYPHS	-19.8279	-655.229
SSENG	-18.1985	-655.227
EERTY	-31.1965	-655.226
KPPAN	-29.2954	-655.225
KSIWA	-19.9738	-655.22
CPEFM	-18.7766	-655.218
NYSCC	-19.6699	-655.216
MHHER	-16.8763	-655.213
QVMEG	-27.2621	-655.211
TDNDL	-20.8668	-655.207
CCSIA	-20.2169	-655.204
VVRLA	-23.6914	-655.197
THVSF	-28.5934	-655.196
AYLIW	-17.436	-655.178
GSMKR	-17.0991	-655.176
CRLTS	-28.4833	-655.171
GRVKF	-20.0538	-655.167
VQWEF	-28.1257	-655.166
NDTVW	-18.5614	-655.166
KDFKQ	-23.7249	-655.164
SQWRK	-17.6337	-655.159
TIKNI	-24.9405	-655.156
YKNIL	-27.7453	-655.145
YLMMG	-22.1026	-655.141
STDYR	-17.1211	-655.138
FVGLT	-24.7619	-655.138
GWATA	-22.45	-655.137
PDPLE	-26.4529	-655.135
EMWEM	-20.8216	-655.133
TRWKL	-26.1998	-655.132
HYPNR	-27.7866	-655.13
MIFMG	-21.6654	-655.13
EKSGM	-17.1912	-655.125
KKIYE	-29.4568	-655.124
ELMWF	-24.9902	-655.121
GRSQK	-28.249	-655.12
SQYHI	-22.9345	-655.12
AYLSW	-19.4586	-655.11
EYCTT	-22.1996	-655.11
CREDC	-26.6642	-655.109
VYMYM	-20.4127	-655.105
FPGEY	-20.8004	-655.101
REQLN	-21.3448	-655.091
LQQMF	-21.2804	-655.087
LAFRP	-22.4605	-655.082
QCFKK	-17.2065	-655.076
GGDIM	-21.9854	-655.072
APDAP	-24.0026	-655.07
NGITV	-22.3787	-655.069
DGAPH	-32.9151	-655.065
PRQKR	-23.0236	-655.06
MIVAG	-29.7015	-655.06
AKQEE	-23.4394	-655.051
YSWLM	-17.2137	-655.051
YNVLY	-25.3457	-655.046
HQIDH	-23.4021	-655.046
PYECA	-17.199	-655.043
VGESP	-19.8956	-655.039
ARHFI	-27.8217	-655.034
ETLHP	-23.2355	-655.033
YNDEL	-22.5838	-655.029
DWRWL	-26.371	-655.019
PAIKW	-19.3467	-655.019
RENHR	-23.9674	-655.019
MNPWN	-17.7287	-655.016
VLCRK	-24.562	-655.014
REECQ	-21.134	-655.013
SCLSF	-23.4182	-655.008
QFYIM	-25.964	-655.006
FQQAE	-28.4405	-655.006
KWGTS	-26.4201	-655.002
WYCAV	-17.1819	-655.001
GCYGV	-27.2846	-654.997
IRIMG	-23.8745	-654.994
YKPCR	-18.5224	-654.994
FGFTR	-28.2108	-654.993
WLKPQ	-27.7728	-654.992
LVDGS	-20.6872	-654.991
WENCA	-19.1055	-654.988
YTRCP	-29.2004	-654.98
REDSM	-27.3285	-654.978
LWEQN	-25.7773	-654.977
KWENP	-27.5277	-654.971
PRVKQ	-22.2249	-654.967
LTRSY	-28.3562	-654.965
MISYG	-27.5671	-654.962
VEYKM	-17.3756	-654.959
KFPDM	-32.6282	-654.947
QCFWP	-18.4972	-654.941
CAKVL	-25.0063	-654.939
AFFST	-31.2439	-654.938
TFRHT	-28.4271	-654.937
IHAEF	-24.9428	-654.934
AYWWP	-17.9004	-654.933
EVYYT	-17.9024	-654.932
SGAVA	-22.8766	-654.929
KLYDP	-21.4072	-654.928
DRNMC	-28.1744	-654.922
CFCCG	-17.2942	-654.911
WKMLV	-26.3607	-654.908
DRPIF	-28.4462	-654.901
YFHKG	-18.0873	-654.896
IVGFL	-23.629	-654.891
WGTNE	-20.9851	-654.891
DHGVF	-24.6893	-654.891
WWVKI	-29.3239	-654.888
ADQIS	-18.8366	-654.886
LRFMS	-16.5225	-654.884
WLCIL	-18.4331	-654.884
VRVDI	-17.3899	-654.879
SDWKY	-24.1771	-654.875
LVAIF	-29.4262	-654.872
VRKNR	-27.4782	-654.869
KYPVR	-24.6038	-654.869
PEMWN	-24.7032	-654.868
EMFIQ	-17.8197	-654.868
WTVDN	-17.5528	-654.865
VCELE	-25.0282	-654.855
KQEIS	-25.8011	-654.854
[truncated: 48,001 more rows]
