# Supplementary material for: Rational design peptide inhibitors of Cyclophilin D as a potential treatment for acute pancreatitis
Source: Medicine (Baltimore). 2023 Dec 1;102(48):e36188. doi: 10.1097/MD.0000000000036188 (PMC10695616; doi:10.1097/MD.0000000000036188)
Supplement: Supplementary file 4 [file medi-102-e36188-s004.xlsx]

## Sheet: Sheet1
Peptide sequence	dG_cross score	Total score
WTCKQ	-28.6794	-624.929
WACWQ	-24.711	-611.578
WALKQ	-31.393	-638.652
WACVQ	-23.7057	-599.686
MACKQ	-21.3648	-596.557
WACPQ	-17.1083	-633.584
WPCKQ	-22.8553	-599.501
WACIQ	-32.2121	-617.977
WACNQ	-22.4387	-596.073
WACKQ	-19.8698	-641.684
WAIKQ	-23.1743	-636.171
WACQQ	-30.4034	-643.171
WACKS	-28.0532	-631.47
WACKL	-41.2386	-667.047
AACKQ	-36.1371	-612.877
WAHKQ	-25.1298	-632.03
WACKP	-19.1048	-632.272
WAEKQ	-27.9444	-607.394
WACKL	-21.0271	-604.883
WHCKQ	-27.5918	-620.791
WACKM	-36.4637	-632.328
WAKKQ	-23.5595	-620.684
WACKE	-19.8651	-622.051
WAHKQ	-38.5617	-620.122
WACEQ	-32.2346	-623.235
RACKQ	-27.4516	-654.365
RACKQ	-18.1886	-642.85
WARKQ	-25.5087	-649.527
SACKQ	-35.5855	-647.961
WGCKQ	-41.1423	-643.296
WDCKQ	-24.4677	-606.325
WSCKQ	-31.8421	-645.505
WACKQ	-39.5774	-634.069
LACKQ	-26.9802	-602.566
FACKQ	-41.8509	-615.966
WCCKQ	-30.5821	-603.793
WAGKQ	-36.0343	-621.229
WCCKQ	-24.4909	-609.766
MACKQ	-37.1619	-610.678
GACKQ	-37.158	-634.699
WACRQ	-28.4628	-608.163
WACFQ	-25.7297	-623.949
NACKQ	-22.209	-649.491
WACKQ	-40.9521	-645.811
WACKL	-26.41	-616.586
QACKQ	-17.4435	-641.088
WANKQ	-35.7409	-625.214
WACQQ	-28.3186	-644.276
WKCKQ	-40.9541	-667.69
WPCKQ	-20.2379	-617.142
WACDQ	-27.551	-640.837
CACKQ	-40.6704	-632.322
WACKD	-23.5497	-610.447
IACKQ	-33.2612	-645.911
WAQKQ	-41.0241	-611.031
WACKI	-28.5881	-609.672
WHCKQ	-29.9855	-632.614
WLCKQ	-27.227	-604.464
WACKC	-37.8473	-663.378
KACKQ	-25.0442	-601.374
WAGKQ	-17.1146	-602.207
WACPQ	-33.896	-620.288
WAFKQ	-38.7358	-629.664
WACHQ	-22.0025	-611.167
CACKQ	-23.5452	-594.823
WRCKQ	-32.1064	-644.404
WWCKQ	-25.6024	-599.882
WAGKQ	-21.7579	-647.791
WACKM	-40.1269	-654.185
WAMKQ	-32.1065	-633.607
WACKG	-32.3072	-657.709
WDCKQ	-30.859	-653.721
WAIKQ	-28.8772	-608.969
WACNQ	-34.1353	-655.276
WACKS	-33.5138	-611.263
WALKQ	-21.3511	-635.862
SACKQ	-17.2739	-631.46
WICKQ	-21.7879	-644.109
WACIQ	-19.6065	-625.741
SACKQ	-41.8318	-648.489
PACKQ	-40.9404	-646.501
WASKQ	-24.8603	-613.841
WECKQ	-40.5908	-651.606
WAIKQ	-33.9537	-611.787
WACKQ	-40.6235	-615.173
WACKD	-31.4133	-621.698
WACDQ	-40.8737	-612.377
WACVQ	-34.1951	-610.474
WAKKQ	-31.0552	-655.208
AACKQ	-38.8584	-656.174
WANKQ	-35.2998	-647.247
WCCKQ	-37.7026	-658.533
TACKQ	-22.8485	-617.037
WACAQ	-24.4451	-620.068
WPCKQ	-37.6616	-607.478
WMCKQ	-32.5413	-613.916
WACSQ	-25.535	-652.841
WACLQ	-36.4121	-646.965
WAAKQ	-39.4281	-645.258
WACKQ	-37.4745	-660.2
EACKQ	-29.7061	-649.919
WACFQ	-41.4938	-654.725
WAFKQ	-36.4892	-610.131
WACKG	-22.3238	-629.459
CACKQ	-19.4562	-616.526
WAHKQ	-34.9216	-637.253
MACKQ	-37.8799	-623.454
WKCKQ	-31.3393	-648.522
MACKQ	-33.3537	-655.638
WAWKQ	-26.6107	-603.338
WWCKQ	-18.6202	-601.804
WRCKQ	-25.2237	-619.837
WPCKQ	-31.1141	-640.671
WACKC	-40.7239	-659.137
WACKL	-21.4092	-610.837
WMCKQ	-31.2282	-609.424
WPCKQ	-39.1342	-612.367
LACKQ	-34.5892	-639.053
WHCKQ	-18.2705	-612.706
WNCKQ	-41.509	-651.761
KACKQ	-23.6955	-609.009
WALKQ	-39.58	-611.356
WASKQ	-30.8053	-610.997
EACKQ	-39.6605	-634.062
KACKQ	-39.8121	-615.56
KACKQ	-41.7711	-616.851
WTCKQ	-26.9204	-638.586
HACKQ	-35.7751	-651.419
WKCKQ	-26.9854	-615.195
WACHQ	-39.7778	-619.113
WACDQ	-20.3877	-601.958
WACNQ	-21.3114	-625.001
WFCKQ	-17.4056	-638.774
WAFKQ	-36.7062	-657.673
WAMKQ	-18.8559	-638.065
DACKQ	-31.9183	-628.519
WMCKQ	-33.2982	-650.199
WACWQ	-41.9398	-645.574
WAGKQ	-22.3879	-635.564
WDCKQ	-34.7594	-649.568
WACKF	-30.9927	-657.583
WDCKQ	-34.1903	-645.468
WACKC	-34.4953	-636.046
WACKC	-19.4024	-641.734
WAPKQ	-20.6449	-620.066
WACKQ	-31.4846	-646.736
WACKA	-27.1161	-609.602
WNCKQ	-34.3706	-660.455
SACKQ	-39.9244	-624.281
WACAQ	-37.6086	-636.94
WACLQ	-23.8739	-606.931
WACKG	-18.7351	-611.553
WACKD	-33.1265	-622.66
WAVKQ	-19.6625	-595.333
WACVQ	-36.7497	-627.717
YACKQ	-28.921	-646.902
WACKF	-21.7449	-602.727
WASKQ	-31.0853	-637.81
WACKQ	-36.1956	-644.019
WNCKQ	-17.4095	-620.784
GACKQ	-18.484	-643.057
WAVKQ	-25.7876	-623.47
AACKQ	-34.7717	-614.538
IACKQ	-35.3114	-627.978
WACKQ	-31.2493	-605.847
WACPQ	-32.4126	-646.211
WACKI	-34.7772	-616.034
WECKQ	-33.784	-634.12
WADKQ	-30.4681	-622.707
MACKQ	-17.0194	-597.904
WAEKQ	-22.903	-615.763
WACKK	-23.8147	-620.509
WAYKQ	-30.7503	-638.251
WACKE	-26.2676	-631.413
CACKQ	-36.8127	-661.701
WARKQ	-32.0303	-632.299
WACEQ	-39.6948	-615.037
WGCKQ	-19.6022	-635.76
WHCKQ	-18.4698	-616.969
WAQKQ	-33.7317	-614.774
WNCKQ	-31.8256	-608.747
WAEKQ	-30.213	-612.6
WTCKQ	-32.0724	-660.388
WWCKQ	-21.3913	-607.624
WATKQ	-17.4288	-608.276
WACKV	-27.0557	-616.102
HACKQ	-18.0577	-609.418
YACKQ	-28.0104	-608.565
WAGKQ	-37.0276	-650.106
WACKF	-25.9644	-606.059
WAEKQ	-33.0383	-642.792
WQCKQ	-34.203	-617.58
WACMQ	-27.8502	-619.981
WACKG	-29.3843	-613.368
WACKS	-30.6776	-623.507
PACKQ	-32.5643	-649.26
WAPKQ	-38.8651	-623.784
PACKQ	-39.4174	-609.633
WACTQ	-34.5528	-638.332
WAGKQ	-27.6293	-616.985
WARKQ	-17.6134	-643.333
FACKQ	-40.5695	-655.281
WACKV	-38.2177	-627.863
RACKQ	-18.4092	-642.156
WAEKQ	-33.679	-648.32
WACKN	-33.1132	-635.695
DACKQ	-24.6534	-644.088
WACIQ	-35.155	-636.885
VACKQ	-24.0827	-648.382
WACKQ	-35.9787	-651.635
WAPKQ	-18.6293	-600.445
WACSQ	-19.5807	-643.774
WKCKQ	-33.2266	-632.299
WACEQ	-18.9394	-637.592
WACTQ	-20.9818	-638.583
WACAQ	-24.0743	-606.188
WAPKQ	-30.1698	-609.904
WACKM	-36.102	-631.785
WACKY	-41.182	-653.295
WACPQ	-35.6618	-609.184
SACKQ	-40.4357	-622.201
WACWQ	-41.0385	-658.55
TACKQ	-26.7483	-642.174
WACKA	-23.7789	-638.578
WAWKQ	-35.4551	-662.327
WACTQ	-36.0456	-607.475
WANKQ	-37.7187	-626.34
WAFKQ	-27.5574	-615.467
MACKQ	-37.5006	-620.14
WACKQ	-40.7394	-629.054
WAPKQ	-25.685	-597.971
WAEKQ	-35.7737	-617.997
WACWQ	-28.0714	-624.598
WACKP	-28.873	-651.029
WICKQ	-24.7967	-637.513
GACKQ	-36.9034	-644.525
WACKV	-40.028	-660.405
LACKQ	-31.331	-646.679
YACKQ	-18.6287	-626.79
WLCKQ	-31.8141	-656.797
WACQQ	-21.2563	-602.56
WAHKQ	-36.8697	-625.461
WASKQ	-19.0369	-608.894
QACKQ	-34.5445	-660.556
WYCKQ	-32.1678	-612.041
WAFKQ	-28.8999	-604.189
WACLQ	-28.1669	-651.245
WACLQ	-22.7671	-599.565
WATKQ	-18.4357	-619.153
TACKQ	-31.9561	-621.102
WACKV	-36.5081	-640.505
WPCKQ	-22.8298	-642.28
WACKD	-21.9624	-638.159
WACNQ	-27.4377	-652.877
WACKW	-24.0669	-640.555
WACTQ	-23.6678	-614.631
WKCKQ	-30.6004	-631.485
WACLQ	-18.843	-590.997
WAYKQ	-26.2617	-597.663
AACKQ	-24.2981	-648.858
WLCKQ	-23.9249	-616
WAAKQ	-20.5144	-623.401
WACLQ	-17.1532	-589.295
WACDQ	-23.2688	-604.62
WACKT	-32.0811	-646.354
GACKQ	-24.1161	-603.422
AACKQ	-26.7166	-643.355
WACEQ	-19.6427	-616.299
WACKE	-25.3259	-600.108
WGCKQ	-41.6591	-669.171
WACQQ	-26.9495	-638.019
WAKKQ	-26.4499	-614.072
WACKQ	-36.4291	-635.201
WACQQ	-18.4219	-606.967
WACKD	-40.4053	-647.651
WACKY	-29.9926	-606.626
WACKG	-30.8207	-658.543
WACNQ	-26.4913	-608.084
WACSQ	-20.8919	-619.013
WACKL	-20.8065	-633.325
WACWQ	-25.528	-602.214
WAYKQ	-21.1195	-623.574
WACVQ	-22.6432	-594.788
QACKQ	-24.6646	-612.079
WACMQ	-36.6813	-638.656
DACKQ	-18.4815	-629.988
WACKW	-21.7759	-649.103
WACQQ	-27.4604	-647.886
WACKG	-40.9409	-616.067
WACKV	-24.4544	-604.743
WACPQ	-37.3579	-654.96
WACYQ	-19.1537	-626.331
WACPQ	-26.2104	-653.212
VACKQ	-19.0014	-633.075
QACKQ	-23.1046	-611.337
WATKQ	-21.2593	-594.591
WAWKQ	-36.5327	-656.333
WPCKQ	-28.312	-632.606
WACKQ	-32.5868	-617.918
WACKM	-27.7631	-619.834
WACKN	-21.876	-630.769
WAYKQ	-30.8744	-638.286
WAMKQ	-24.586	-621.758
WAHKQ	-28.3642	-622.909
WAAKQ	-18.958	-610.238
DACKQ	-28.2542	-651.693
WAKKQ	-19.0659	-613.435
WAAKQ	-30.5318	-602.692
WECKQ	-33.3606	-605.986
WACKG	-29.5204	-637.796
WSCKQ	-25.3705	-615.949
WECKQ	-23.5039	-624.338
WASKQ	-34.9314	-650.008
WACQQ	-18.8888	-604.774
WQCKQ	-32.7374	-604.712
DACKQ	-20.9463	-613.252
WACKW	-28.3641	-615.711
WECKQ	-25.6856	-621.629
WACCQ	-23.1043	-629.165
WACYQ	-24.4866	-627.07
WACKN	-24.1587	-602.711
WACTQ	-19.4505	-601.44
YACKQ	-35.8625	-624.29
WICKQ	-31.1484	-629.946
WACKQ	-33.1804	-644.65
WACKS	-35.9077	-626.552
WACGQ	-35.715	-615.202
WACKQ	-21.9786	-616.5
WATKQ	-28.3915	-611.474
WACIQ	-35.7303	-616.75
HACKQ	-19.9531	-612.261
WACKQ	-32.1662	-607.513
WAVKQ	-41.7248	-663.556
WACKQ	-33.2801	-609.001
WWCKQ	-29.1091	-609.702
WACEQ	-30.892	-625.974
WACCQ	-36.2073	-612.429
WDCKQ	-23.0607	-621.244
WACPQ	-23.3316	-620.333
WACKQ	-39.7528	-655.15
WACFQ	-25.4254	-616.369
WADKQ	-31.3402	-629.674
WCCKQ	-41.6528	-656.94
WACKQ	-19.4067	-619.744
AACKQ	-39.5239	-629.182
WAVKQ	-22.95	-617.959
WECKQ	-26.3056	-628.161
WACYQ	-27.2652	-654.38
WACEQ	-30.6116	-612.034
WACKW	-20.7384	-640.315
WACEQ	-33.4006	-606.796
WKCKQ	-22.586	-632.707
CACKQ	-35.0134	-622.414
WICKQ	-24.9907	-646.725
WACKQ	-31.0272	-646.395
WACHQ	-32.744	-653.877
WACHQ	-22.6859	-605.244
KACKQ	-30.0684	-609.767
HACKQ	-30.4638	-655.333
WACKQ	-33.5745	-640.609
WACKY	-21.1545	-602.02
TACKQ	-30.9519	-627.915
WACKI	-37.2131	-652.152
PACKQ	-19.7823	-631.679
WACHQ	-33.8096	-617.939
WACQQ	-31.8258	-620.405
WACKD	-36.2073	-655.424
WWCKQ	-28.1506	-653.121
WACTQ	-32.4327	-630.606
WACKH	-30.5379	-658.565
WASKQ	-36.7571	-659.676
WCCKQ	-33.3432	-607.392
WACVQ	-20.3269	-593.273
WAIKQ	-23.5257	-620.486
WACKR	-30.4547	-615.656
WACIQ	-36.0017	-634.088
WACRQ	-39.6324	-634.065
WRCKQ	-23.7105	-618.362
WACPQ	-29.5203	-601.805
WQCKQ	-23.4304	-628.027
NACKQ	-37.5913	-653.952
WACKQ	-32.1086	-651.464
WASKQ	-34.6177	-639.49
WVCKQ	-33.3754	-606.568
WACGQ	-32.63	-612.857
WACQQ	-36.2089	-624.925
WAIKQ	-37.0637	-660.996
IACKQ	-33.9557	-644.96
WHCKQ	-17.5784	-640.912
WACKF	-41.0732	-633.079
WACKW	-35.52	-605.647
WAQKQ	-27.1216	-617.936
WACKA	-30.1568	-648.46
WACSQ	-22.5776	-643.899
WACPQ	-19.026	-630.57
WICKQ	-22.9572	-609.065
HACKQ	-27.7639	-649.081
WARKQ	-32.8239	-653.771
WDCKQ	-35.4889	-625.373
WACMQ	-31.3941	-610.787
WACKD	-35.8868	-622.159
WATKQ	-33.4903	-639.795
WACKL	-40.0926	-641.923
VACKQ	-26.6921	-647.056
PACKQ	-18.551	-607.734
WACKC	-39.0956	-643.67
WACLQ	-37.5583	-619.988
WACKM	-21.0956	-614.792
WMCKQ	-22.7908	-610.319
WACKL	-23.1899	-613.159
WACKI	-35.2323	-636.523
WQCKQ	-21.9443	-614.658
WACFQ	-26.0607	-603.484
WACKY	-24.4176	-647.134
WACKI	-32.143	-617.109
WHCKQ	-39.7746	-618.948
WACKI	-25.967	-607.543
WACHQ	-29.5801	-617.977
WACKR	-31.7525	-614.814
WACKM	-36.895	-620.022
WACEQ	-30.6268	-617.01
WACKM	-19.6933	-642.237
WAHKQ	-36.731	-640.849
WACKT	-27.2685	-645.81
WNCKQ	-17.3585	-634.701
WMCKQ	-36.6077	-634.479
LACKQ	-29.0944	-627.752
WACKF	-37.2896	-620.77
WSCKQ	-17.1577	-595.026
WARKQ	-37.6526	-621.688
WACLQ	-24.7573	-648.216
AACKQ	-36.844	-606.732
WECKQ	-17.3365	-589.428
WACKV	-22.9361	-616.635
WSCKQ	-39.4548	-661.418
WACKR	-22.2633	-614.126
WAPKQ	-30.0307	-635.462
WSCKQ	-21.5359	-622.71
WDCKQ	-29.9303	-609.998
WNCKQ	-39.0896	-616.955
WAFKQ	-22.1285	-620.828
WAGKQ	-41.2409	-649.16
WASKQ	-26.3833	-652.825
KACKQ	-19.0802	-589.179
WANKQ	-36.4599	-657.574
WACKT	-29.7567	-629.845
WAAKQ	-28.1603	-641.988
RACKQ	-37.0597	-633.19
WACIQ	-25.1362	-638.606
WGCKQ	-28.7214	-646.236
WACKK	-23.8247	-621.356
WACKR	-27.0795	-638.674
EACKQ	-21.7638	-640.719
WADKQ	-32.964	-621.175
DACKQ	-27.0163	-618.202
WACEQ	-33.3959	-626.074
VACKQ	-31.9455	-626.503
WACKC	-18.9566	-628.797
WACWQ	-40.1348	-610.241
GACKQ	-33.148	-649.451
WNCKQ	-20.2223	-611.035
WACKQ	-31.2767	-656.019
WAIKQ	-36.7038	-624.52
WAKKQ	-35.9573	-656.982
WAYKQ	-36.1328	-619.265
WACGQ	-41.9002	-618.099
WACVQ	-28.7314	-603.304
WACKQ	-23.6919	-632.687
WRCKQ	-41.5779	-655.777
WARKQ	-26.8892	-624.294
WNCKQ	-32.607	-631.241
WAAKQ	-35.6303	-624.978
WACWQ	-35.376	-659.032
WVCKQ	-31.3166	-611.703
WACLQ	-39.6772	-661.228
WACKK	-36.3747	-656.482
WACKI	-40.9716	-613.142
WACIQ	-34.2193	-620.401
WACKS	-31.3633	-602.136
WSCKQ	-37.5827	-640.056
WNCKQ	-20.6179	-635.556
WACVQ	-30.3783	-649.962
WACKC	-22.9067	-625.031
EACKQ	-35.6698	-656.862
WACKT	-25.0941	-637.222
WATKQ	-39.4259	-661.245
WFCKQ	-25.8746	-652.166
WTCKQ	-20.5451	-601.135
WACDQ	-17.428	-599.71
QACKQ	-22.6975	-607.579
WACIQ	-34.1892	-644.622
WDCKQ	-30.0185	-626.561
WANKQ	-39.9503	-655.089
WACKT	-37.5294	-663.542
WYCKQ	-23.82	-629.741
WACVQ	-31.4207	-631.846
WASKQ	-22.8671	-623.402
WAKKQ	-28.105	-607.352
WALKQ	-20.1173	-590.201
WAQKQ	-19.5627	-630.889
WACKQ	-27.4575	-607.326
WKCKQ	-36.5452	-623.378
WACKF	-27.0111	-636.594
NACKQ	-34.9389	-652.74
WASKQ	-26.5427	-613.892
WECKQ	-26.1365	-608.264
WACWQ	-30.3297	-649.726
WACRQ	-29.6346	-652.228
WAQKQ	-35.2129	-637.633
SACKQ	-41.1245	-626.668
WACDQ	-19.1237	-605.973
WASKQ	-21.2571	-628.158
WAMKQ	-35.1371	-643.871
WAFKQ	-35.7561	-653.937
HACKQ	-21.4061	-628.454
WACLQ	-41.3718	-625.789
WAEKQ	-28.2105	-633.165
WACEQ	-34.9726	-635.348
NACKQ	-31.243	-606.637
WACWQ	-19.6143	-613.484
WAYKQ	-30.5361	-632.9
WACMQ	-26.3883	-600.899
EACKQ	-24.4058	-636.306
WAVKQ	-34.5726	-643.246
WAKKQ	-19.2283	-619.231
WACKL	-27.0258	-608.168
WACYQ	-35.1968	-651.074
WACKH	-36.438	-635.665
WACGQ	-32.7887	-629.496
WACQQ	-35.028	-651.255
WACIQ	-27.5216	-606.082
WQCKQ	-24.5803	-597.07
WPCKQ	-24.9586	-628.672
WACKP	-37.203	-638.241
WNCKQ	-24.1592	-632.214
WACCQ	-29.5204	-608.091
WAMKQ	-19.1139	-619.353
WQCKQ	-40.8836	-620.147
WAMKQ	-39.0555	-657.57
CACKQ	-41.9421	-658.253
WACLQ	-36.4657	-625.915
WACAQ	-31.9292	-613.859
PACKQ	-24.95	-609.683
LACKQ	-31.2874	-607.123
DACKQ	-25.6992	-645.856
WMCKQ	-17.3331	-603.806
WACKF	-33.0711	-607.373
WACKN	-25.3153	-619.517
WTCKQ	-40.9349	-613.762
WAPKQ	-36.0491	-654.903
WAIKQ	-29.732	-643.918
WAMKQ	-34.0507	-626.425
WACNQ	-41.9997	-614.959
WACCQ	-40.7016	-622.465
WACSQ	-28.0928	-629.406
WACFQ	-37.9678	-627.818
TACKQ	-26.2973	-635.218
WCCKQ	-22.9327	-633.088
WAFKQ	-26.3363	-606.115
WAIKQ	-30.1468	-635.08
WARKQ	-24.7969	-637.059
AACKQ	-37.1973	-635.583
WAHKQ	-17.5502	-601.587
WYCKQ	-27.7596	-652.19
WACKK	-38.2145	-639.78
WACKY	-36.2784	-621.942
WSCKQ	-34.6391	-633.692
WACKQ	-31.5532	-603.064
WICKQ	-20.4363	-629.086
LACKQ	-18.344	-608.64
WACRQ	-35.5306	-626.995
HACKQ	-29.1536	-656.387
WTCKQ	-17.8172	-643.276
WAHKQ	-36.8128	-620.191
WACKQ	-41.7065	-647.541
WAEKQ	-18.0434	-629.649
WACKN	-41.9983	-643.063
WACNQ	-29.4712	-604.877
WACKL	-26.1066	-614.628
WHCKQ	-39.9116	-632.313
WAKKQ	-28.2855	-640.603
WACKM	-26.5238	-636.15
WACPQ	-26.0301	-612.154
WACMQ	-25.4095	-612.317
WDCKQ	-30.8391	-652.904
WACIQ	-40.4452	-666.691
EACKQ	-37.8624	-626.111
WACEQ	-24.8947	-629.72
WACKQ	-19.0757	-597.051
WACPQ	-20.1908	-644.231
FACKQ	-39.7655	-643.378
WAAKQ	-35.6656	-658.182
WACKC	-26.6544	-619.216
WRCKQ	-19.4536	-620.402
WACKA	-39.61	-626.114
WACKD	-20.9767	-626.372
WAFKQ	-38.3802	-630.37
WACKE	-34.2232	-661.953
WACYQ	-40.264	-653.886
GACKQ	-26.3604	-639.982
WACKQ	-31.6055	-635.448
QACKQ	-38.3732	-612.697
VACKQ	-34.0885	-631.256
HACKQ	-34.465	-659.051
QACKQ	-28.7212	-626.868
WACKM	-29.4205	-652.285
WACKP	-35.2306	-650.284
WACKY	-28.6512	-657.011
WICKQ	-29.8232	-658.117
WFCKQ	-41.3434	-634.498
NACKQ	-19.8135	-621.542
WACKL	-27.3077	-627.906
WACKN	-40.6428	-642.429
WACCQ	-27.3698	-606.316
WVCKQ	-38.7925	-614.703
WWCKQ	-31.351	-636.526
GACKQ	-38.9706	-636.802
SACKQ	-24.5464	-633.395
WCCKQ	-17.6865	-643.313
WACKG	-33.1061	-644.52
WACTQ	-17.3267	-610.479
WACKQ	-25.5546	-614.631
WDCKQ	-27.068	-639.392
WACHQ	-17.3053	-604.242
WACLQ	-41.9985	-641.461
WACKQ	-38.4564	-643.429
WACYQ	-38.0146	-632.648
WKCKQ	-27.1364	-654.228
WACKF	-35.7854	-633.188
QACKQ	-32.9138	-620.661
FACKQ	-41.1647	-622.855
WDCKQ	-30.5002	-638.245
WACHQ	-40.2375	-643.065
WACKM	-21.9387	-601.175
WATKQ	-26.1894	-621.334
IACKQ	-22.6702	-641.387
WCCKQ	-31.1342	-659.42
KACKQ	-20.7517	-642.163
WACKH	-40.6433	-640.035
EACKQ	-29.6236	-604.193
DACKQ	-20.5751	-599.407
WACKV	-21.9594	-627.288
WQCKQ	-24.6555	-600.052
WACKF	-21.8811	-592.854
WPCKQ	-32.5105	-617.805
WACQQ	-30.1643	-644.721
WACKQ	-34.1425	-628.166
WACKH	-40.507	-613.896
KACKQ	-40.6885	-631.904
WACYQ	-40.2668	-648.805
WAGKQ	-31.2823	-643.907
WACYQ	-21.1821	-646.558
NACKQ	-26.8498	-649.671
WSCKQ	-35.6606	-616.953
WALKQ	-39.4523	-632.857
WPCKQ	-32.3539	-640.646
WHCKQ	-20.7286	-616.543
WASKQ	-34.9285	-638.244
WAWKQ	-23.1492	-596.49
WMCKQ	-37.1596	-641.366
WAWKQ	-22.9447	-651.334
WTCKQ	-31.8568	-626.397
WICKQ	-26.013	-647.017
FACKQ	-20.8398	-607.438
WGCKQ	-27.911	-629.045
WACKS	-41.5435	-669.985
WNCKQ	-39.1747	-636.608
WSCKQ	-32.8004	-613.489
WRCKQ	-28.4635	-655.744
WAVKQ	-24.7769	-596.609
WQCKQ	-17.7993	-595.542
WACKR	-28.5839	-611.365
WARKQ	-38.429	-648.136
WAKKQ	-21.8789	-630.449
WAIKQ	-28.1088	-639.09
WACYQ	-39.9184	-662.924
WACKC	-19.7594	-646.05
WACKN	-34.5537	-615.208
WACKS	-25.4716	-632.821
WACGQ	-29.0158	-600.497
WKCKQ	-31.0501	-655.432
WACVQ	-37.8655	-612.018
WACIQ	-23.7358	-646.054
HACKQ	-21.2951	-591.942
WARKQ	-33.5253	-604.919
WAFKQ	-18.1208	-631.675
WACKQ	-38.0872	-666.526
AACKQ	-29.115	-644.665
WACKT	-26.6383	-626.587
WACSQ	-35.5993	-628.072
WAFKQ	-30.8285	-636.463
WNCKQ	-37.4231	-644.96
TACKQ	-20.7572	-599.311
YACKQ	-41.2778	-641.173
MACKQ	-28.5976	-611.313
WACKQ	-25.811	-605.925
WACTQ	-18.86	-590.398
WACKD	-30.7582	-606.273
WRCKQ	-29.0093	-600.418
WQCKQ	-23.3477	-636.895
WACNQ	-40.9425	-646.816
WACVQ	-39.7505	-612.007
YACKQ	-41.6796	-615.51
WAEKQ	-37.0015	-644.816
WACKE	-34.6945	-609.561
WACKF	-37.8508	-664.026
WECKQ	-21.9108	-635.927
WACKW	-23.4561	-646.633
AACKQ	-22.6772	-633.332
WAHKQ	-39.0522	-615.016
WAWKQ	-41.5548	-645.218
WACKQ	-29.9555	-651.825
WADKQ	-29.9671	-612.011
WACWQ	-41.7786	-640.47
WACKC	-38.2798	-656.333
WAEKQ	-19.2229	-599.823
WARKQ	-26.8558	-649.413
WVCKQ	-17.58	-594.23
WACKQ	-38.6529	-656.775
WFCKQ	-23.501	-627.863
WYCKQ	-17.4873	-625.573
WACKQ	-26.8528	-654.744
WDCKQ	-20.644	-647.209
FACKQ	-21.6763	-592.435
WACKW	-33.8716	-624.794
WMCKQ	-26.3863	-644.969
WACAQ	-36.135	-633.667
WACPQ	-37.4336	-618.734
WACKY	-40.1416	-648.399
WACKY	-27.9633	-616.248
WACMQ	-19.6835	-636.869
WACKY	-29.6497	-601.992
WACAQ	-26.7286	-624.988
WACGQ	-20.7936	-642.016
WACKM	-27.2586	-606.239
WAHKQ	-17.3724	-624.037
WPCKQ	-29.8674	-649.188
WACTQ	-33.2111	-603.23
WAWKQ	-26.7246	-627.644
WMCKQ	-19.2248	-596.404
WHCKQ	-21.4192	-640.371
GACKQ	-20.6653	-625.054
WTCKQ	-39.5716	-646.47
WLCKQ	-27.9809	-601.603
WAHKQ	-26.6442	-651.364
WAFKQ	-31.5994	-644.808
WACKA	-33.7228	-649.892
HACKQ	-35.4174	-628.528
WACCQ	-23.3728	-625.112
WAIKQ	-39.3722	-611.679
WACKK	-23.7039	-635.149
WACKY	-41.486	-666.421
LACKQ	-40.5371	-632.366
VACKQ	-19.1676	-598.546
WACHQ	-17.5003	-616.508
WACKS	-19.9705	-630.768
WACKR	-28.8402	-655.487
KACKQ	-25.3991	-608.826
WVCKQ	-33.0332	-609.778
WACWQ	-34.6562	-640.531
WALKQ	-32.2282	-609.782
WRCKQ	-35.735	-650.26
WACFQ	-40.6277	-652.688
LACKQ	-30.5942	-641.73
LACKQ	-31.8167	-621.215
WACKI	-40.6241	-625.352
MACKQ	-29.7511	-602.746
WYCKQ	-22.5648	-614.743
MACKQ	-23.9425	-606.729
WRCKQ	-31.258	-650.402
WACAQ	-40.6117	-618.596
WSCKQ	-33.5603	-659.524
WRCKQ	-36.8316	-659.035
WACHQ	-34.6167	-630.556
WAHKQ	-25.8399	-609.235
WACKS	-18.1387	-639.364
WLCKQ	-35.0402	-658.03
WWCKQ	-39.9813	-644.144
WACHQ	-32.1804	-602.334
WACKQ	-41.995	-634.548
WACKV	-23.4398	-651.684
WACDQ	-17.8972	-633.491
WACKT	-29.8881	-599.735
NACKQ	-27.1656	-620.935
WACKR	-32.0334	-642.914
WAYKQ	-40.1451	-661.541
WACFQ	-26.624	-643.19
WHCKQ	-17.9446	-643.629
YACKQ	-37.64	-612.336
WACKR	-24.2713	-620.469
WAKKQ	-28.3223	-654.208
WACKT	-27.3922	-645.22
WWCKQ	-20.0624	-636.851
WAAKQ	-17.9736	-629.901
WACKR	-27.5707	-652.153
WLCKQ	-29.7562	-630.782
WAKKQ	-29.3263	-607.367
MACKQ	-32.8271	-634.772
WAKKQ	-36.4292	-651.653
WACKQ	-27.4507	-637.792
WACKM	-33.9496	-645.13
WACKQ	-41.7218	-632.912
WCCKQ	-32.8774	-609.455
WACCQ	-17.7306	-641.201
WACPQ	-38.1937	-656.983
WRCKQ	-34.335	-632.596
WVCKQ	-41.3894	-636.204
WASKQ	-23.4129	-611.294
WACQQ	-40.1888	-640.278
WAFKQ	-18.9312	-597.203
MACKQ	-24.5258	-640.927
WAPKQ	-24.4281	-637.282
WACKI	-36.0874	-649.439
WTCKQ	-18.351	-603.941
WACEQ	-38.2241	-666.668
WAWKQ	-29.9412	-599.761
WACKQ	-21.3877	-642.521
WACFQ	-24.9989	-600.798
PACKQ	-18.5324	-609.45
YACKQ	-22.071	-608.649
WTCKQ	-39.7647	-658.359
WACNQ	-38.2938	-610.691
WACKP	-21.0131	-617.695
WACKQ	-21.3689	-647.051
WGCKQ	-27.2854	-644.902
WACEQ	-39.2045	-617.473
LACKQ	-28.4273	-637.085
WANKQ	-29.5048	-637.863
WAFKQ	-36.7421	-638.39
WAVKQ	-20.665	-613.428
WPCKQ	-33.9269	-640.213
WICKQ	-27.3018	-639.131
WTCKQ	-22.0842	-601.258
WACKC	-39.331	-660.337
WACVQ	-29.5053	-655.691
WAVKQ	-24.3792	-619.147
WANKQ	-37.2722	-609.071
WYCKQ	-17.7092	-620.395
WACCQ	-23.0514	-640.449
WACKQ	-41.682	-638.467
WAEKQ	-30.7315	-648.988
WCCKQ	-30.6736	-621.736
WACKE	-17.5996	-637.001
WACEQ	-39.4015	-654.113
WYCKQ	-19.4486	-627.616
WAKKQ	-40.2838	-642.596
WKCKQ	-18.4823	-620.757
WACDQ	-39.6609	-654.681
WAVKQ	-41.3842	-658.302
WASKQ	-22.4924	-618.478
WACVQ	-35.4433	-615.09
WACKQ	-29.6805	-617.366
CACKQ	-27.3569	-651.512
HACKQ	-35.8888	-655.952
WYCKQ	-20.9457	-638.916
WDCKQ	-27.9582	-649.554
WACCQ	-24.6763	-613.447
WQCKQ	-20.8705	-636.968
WACKE	-20.7321	-608.21
LACKQ	-38.46	-663.991
WACMQ	-41.0418	-658.071
WMCKQ	-35.2251	-643.102
WAEKQ	-35.3989	-624.282
RACKQ	-37.3166	-646.63
WAKKQ	-26.6108	-638.623
WYCKQ	-27.9726	-648.814
WACKQ	-41.4344	-632.413
YACKQ	-32.3249	-657.826
WALKQ	-36.4706	-637.193
KACKQ	-37.4586	-624.568
WADKQ	-37.2451	-619.896
WACRQ	-31.1118	-652.415
WACMQ	-22.7151	-609.416
WACFQ	-26.481	-601.121
WAAKQ	-18.38	-619.092
WACLQ	-24.7786	-618.366
WRCKQ	-20.0065	-643.771
WATKQ	-26.4519	-616.708
WAVKQ	-18.6079	-603.751
WAHKQ	-19.6431	-600.363
WGCKQ	-31.4265	-648.286
WAMKQ	-22.9685	-639.345
WACTQ	-17.8985	-608.406
WACKH	-26.1596	-637.837
WACHQ	-34.2598	-639.261
WACYQ	-40.2511	-642.99
WAKKQ	-25.4745	-601.132
WACKT	-33.5513	-660.631
WACCQ	-19.7685	-606.801
WDCKQ	-22.6638	-616.664
WAFKQ	-34.8958	-651.378
WACKQ	-30.6079	-612.144
WACIQ	-40.3778	-642.755
WSCKQ	-37.6157	-634.998
WACAQ	-37.887	-612.172
WACKL	-39.8738	-663.331
TACKQ	-35.5545	-626.923
WACKN	-21.0925	-640.803
WYCKQ	-37.2829	-654.886
WACVQ	-27.5766	-625.581
WACKQ	-19.857	-606.538
RACKQ	-41.0942	-664.445
WACKH	-18.409	-591.845
CACKQ	-23.1583	-643.937
WASKQ	-40.5813	-643.356
IACKQ	-38.291	-619.242
WACKD	-17.6673	-643.576
MACKQ	-34.82	-622.856
WAMKQ	-41.1198	-658.444
WACKQ	-40.8155	-668.33
WAMKQ	-41.8707	-617.057
WACWQ	-37.8355	-621.323
WADKQ	-25.1251	-620.282
WAAKQ	-38.2587	-639.487
WACKP	-18.3601	-634.051
LACKQ	-23.7414	-650.761
WACKS	-33.6972	-642.556
WAKKQ	-32.6749	-615.289
WASKQ	-32.1115	-653.435
WACGQ	-33.618	-626.161
WACKR	-31.4505	-637.162
WACLQ	-31.9151	-656.5
WACSQ	-21.3398	-619.427
WAWKQ	-39.9815	-653.082
KACKQ	-28.6322	-612.126
WACIQ	-38.1374	-617.915
WACAQ	-21.6808	-631.38
WGCKQ	-31.6184	-623.869
CACKQ	-32.2488	-617.476
WACIQ	-17.5494	-598.366
WICKQ	-18.6277	-608.388
WATKQ	-31.7473	-653.69
WLCKQ	-38.0804	-654.978
PACKQ	-24.5584	-634.078
CACKQ	-32.9687	-614.126
WACRQ	-24.6415	-625.747
KACKQ	-35.5611	-608.899
WASKQ	-30.8166	-630.967
WHCKQ	-25.0808	-610.955
WATKQ	-23.3275	-618.311
WACRQ	-41.7504	-657.563
CACKQ	-26.1539	-631.707
WAVKQ	-25.9029	-623.487
WRCKQ	-24.1987	-652.253
WACKA	-40.2816	-620.729
WACKQ	-41.4047	-617.631
WACFQ	-33.3093	-633.561
WAEKQ	-21.1198	-619.168
WACKQ	-19.4186	-598.497
WAGKQ	-32.8145	-654.146
WGCKQ	-34.7104	-631.417
QACKQ	-32.7323	-625.704
EACKQ	-17.4404	-597.535
WACHQ	-35.3521	-657.635
WYCKQ	-23.9933	-637.05
WACRQ	-35.1295	-642.05
WACIQ	-20.3746	-619.678
WACKH	-30.7766	-602.116
WACKN	-22.0405	-612.442
PACKQ	-29.6376	-612.009
WAEKQ	-25.0978	-619.632
WKCKQ	-19.675	-641.051
VACKQ	-36.5122	-637.621
WACYQ	-36.3771	-613.722
WACKE	-31.6356	-610.863
WACCQ	-29.6387	-635.526
WACKC	-19.1464	-600.125
WAPKQ	-19.8166	-604.653
WGCKQ	-19.7829	-637.298
EACKQ	-34.0262	-638.387
EACKQ	-39.9262	-662.879
WACCQ	-22.1246	-626.627
LACKQ	-26.4141	-596.363
WACYQ	-39.4065	-645.506
WFCKQ	-25.1281	-611.3
WACKR	-30.6458	-616.667
WAPKQ	-38.936	-637.301
WECKQ	-34.2877	-653.044
MACKQ	-24.1567	-638.192
WACKF	-38.3353	-627.015
WRCKQ	-19.0004	-604.638
WAVKQ	-23.5697	-650.172
WHCKQ	-36.3033	-641.212
WACKS	-32.2648	-607.811
WPCKQ	-41.5048	-614.098
WACKR	-39.6606	-635.623
WALKQ	-29.586	-626.954
HACKQ	-38.7349	-616.351
WACEQ	-22.7667	-616.972
WPCKQ	-26.3	-629.897
WACCQ	-22.9402	-625.125
HACKQ	-41.6155	-623.956
WECKQ	-19.1295	-606.655
GACKQ	-26.6051	-615.987
FACKQ	-37.9463	-625.788
WSCKQ	-17.3504	-616.059
WCCKQ	-21.666	-622.668
WWCKQ	-31.2217	-634.704
WACKC	-22.6933	-642.668
WACKR	-25.9011	-604.023

## Sheet: Sheet2
Peptide sequence	dG_cross score	Total score
WACNQ	-41.9997	-614.959
WACLQ	-41.9985	-641.461
WACKN	-41.9983	-643.063
WACKQ	-41.995	-634.548
CACKQ	-41.9421	-658.253
WACWQ	-41.9398	-645.574
WACGQ	-41.9002	-618.099
WAMKQ	-41.8707	-617.057
FACKQ	-41.8509	-615.966
SACKQ	-41.8318	-648.489
WACWQ	-41.7786	-640.47
KACKQ	-41.7711	-616.851
WACRQ	-41.7504	-657.563
WAVKQ	-41.7248	-663.556
WACKQ	-41.7218	-632.912
WACKQ	-41.7065	-647.541
WACKQ	-41.682	-638.467
YACKQ	-41.6796	-615.51
WGCKQ	-41.6591	-669.171
WCCKQ	-41.6528	-656.94
HACKQ	-41.6155	-623.956
WRCKQ	-41.5779	-655.777
WAWKQ	-41.5548	-645.218
WACKS	-41.5435	-669.985
WNCKQ	-41.509	-651.761
WPCKQ	-41.5048	-614.098
WACFQ	-41.4938	-654.725
WACKY	-41.486	-666.421
WACKQ	-41.4344	-632.413
WACKQ	-41.4047	-617.631
WVCKQ	-41.3894	-636.204
WAVKQ	-41.3842	-658.302
WACLQ	-41.3718	-625.789
WFCKQ	-41.3434	-634.498
YACKQ	-41.2778	-641.173
WAGKQ	-41.2409	-649.16
WACKL	-41.2386	-667.047
WACKY	-41.182	-653.295
FACKQ	-41.1647	-622.855
WGCKQ	-41.1423	-643.296
SACKQ	-41.1245	-626.668
WAMKQ	-41.1198	-658.444
RACKQ	-41.0942	-664.445
WACKF	-41.0732	-633.079
WACMQ	-41.0418	-658.071
WACWQ	-41.0385	-658.55
WAQKQ	-41.0241	-611.031
WACKI	-40.9716	-613.142
WKCKQ	-40.9541	-667.69
WACKQ	-40.9521	-645.811
WACNQ	-40.9425	-646.816
WACKG	-40.9409	-616.067
PACKQ	-40.9404	-646.501
WTCKQ	-40.9349	-613.762
WQCKQ	-40.8836	-620.147
WACDQ	-40.8737	-612.377
WACKQ	-40.8155	-668.33
WACKQ	-40.7394	-629.054
WACKC	-40.7239	-659.137
WACCQ	-40.7016	-622.465
KACKQ	-40.6885	-631.904
CACKQ	-40.6704	-632.322
WACKH	-40.6433	-640.035
WACKN	-40.6428	-642.429
WACFQ	-40.6277	-652.688
WACKI	-40.6241	-625.352
WACKQ	-40.6235	-615.173
WACAQ	-40.6117	-618.596
WECKQ	-40.5908	-651.606
WASKQ	-40.5813	-643.356
FACKQ	-40.5695	-655.281
LACKQ	-40.5371	-632.366
WACKH	-40.507	-613.896
WACIQ	-40.4452	-666.691
SACKQ	-40.4357	-622.201
WACKD	-40.4053	-647.651
WACIQ	-40.3778	-642.755
WAKKQ	-40.2838	-642.596
WACKA	-40.2816	-620.729
WACYQ	-40.2668	-648.805
WACYQ	-40.264	-653.886
WACYQ	-40.2511	-642.99
WACHQ	-40.2375	-643.065
WACQQ	-40.1888	-640.278
WAYKQ	-40.1451	-661.541
WACKY	-40.1416	-648.399
WACWQ	-40.1348	-610.241
WACKM	-40.1269	-654.185
WACKL	-40.0926	-641.923
WACKV	-40.028	-660.405
WAWKQ	-39.9815	-653.082
WWCKQ	-39.9813	-644.144
WANKQ	-39.9503	-655.089
EACKQ	-39.9262	-662.879
SACKQ	-39.9244	-624.281
WACYQ	-39.9184	-662.924
WHCKQ	-39.9116	-632.313
WACKL	-39.8738	-663.331
KACKQ	-39.8121	-615.56
WACHQ	-39.7778	-619.113
WHCKQ	-39.7746	-618.948
FACKQ	-39.7655	-643.378
WTCKQ	-39.7647	-658.359
WACKQ	-39.7528	-655.15
WACVQ	-39.7505	-612.007
WACEQ	-39.6948	-615.037
WACLQ	-39.6772	-661.228
WACDQ	-39.6609	-654.681
WACKR	-39.6606	-635.623
EACKQ	-39.6605	-634.062
WACRQ	-39.6324	-634.065
WACKA	-39.61	-626.114
WALKQ	-39.58	-611.356
WACKQ	-39.5774	-634.069
WTCKQ	-39.5716	-646.47
AACKQ	-39.5239	-629.182
WSCKQ	-39.4548	-661.418
WALKQ	-39.4523	-632.857
WAAKQ	-39.4281	-645.258
WATKQ	-39.4259	-661.245
PACKQ	-39.4174	-609.633
WACYQ	-39.4065	-645.506
WACEQ	-39.4015	-654.113
WAIKQ	-39.3722	-611.679
WACKC	-39.331	-660.337
WACEQ	-39.2045	-617.473
WNCKQ	-39.1747	-636.608
WPCKQ	-39.1342	-612.367
WACKC	-39.0956	-643.67
WNCKQ	-39.0896	-616.955
WAMKQ	-39.0555	-657.57
WAHKQ	-39.0522	-615.016
GACKQ	-38.9706	-636.802
WAPKQ	-38.936	-637.301
WAPKQ	-38.8651	-623.784
AACKQ	-38.8584	-656.174
WVCKQ	-38.7925	-614.703
WAFKQ	-38.7358	-629.664
HACKQ	-38.7349	-616.351
WACKQ	-38.6529	-656.775
WAHKQ	-38.5617	-620.122
LACKQ	-38.46	-663.991
WACKQ	-38.4564	-643.429
WARKQ	-38.429	-648.136
WAFKQ	-38.3802	-630.37
QACKQ	-38.3732	-612.697
WACKF	-38.3353	-627.015
WACNQ	-38.2938	-610.691
IACKQ	-38.291	-619.242
WACKC	-38.2798	-656.333
WAAKQ	-38.2587	-639.487
WACEQ	-38.2241	-666.668
WACKV	-38.2177	-627.863
WACKK	-38.2145	-639.78
WACPQ	-38.1937	-656.983
WACIQ	-38.1374	-617.915
WACKQ	-38.0872	-666.526
WLCKQ	-38.0804	-654.978
WACYQ	-38.0146	-632.648
WACFQ	-37.9678	-627.818
FACKQ	-37.9463	-625.788
WACAQ	-37.887	-612.172
MACKQ	-37.8799	-623.454
WACVQ	-37.8655	-612.018
EACKQ	-37.8624	-626.111
WACKF	-37.8508	-664.026
WACKC	-37.8473	-663.378
WACWQ	-37.8355	-621.323
WANKQ	-37.7187	-626.34
WCCKQ	-37.7026	-658.533
WPCKQ	-37.6616	-607.478
WARKQ	-37.6526	-621.688
YACKQ	-37.64	-612.336
WSCKQ	-37.6157	-634.998
WACAQ	-37.6086	-636.94
NACKQ	-37.5913	-653.952
WSCKQ	-37.5827	-640.056
WACLQ	-37.5583	-619.988
WACKT	-37.5294	-663.542
MACKQ	-37.5006	-620.14
WACKQ	-37.4745	-660.2
KACKQ	-37.4586	-624.568
WACPQ	-37.4336	-618.734
WNCKQ	-37.4231	-644.96
WACPQ	-37.3579	-654.96
RACKQ	-37.3166	-646.63
WACKF	-37.2896	-620.77
WYCKQ	-37.2829	-654.886
WANKQ	-37.2722	-609.071
WADKQ	-37.2451	-619.896
WACKI	-37.2131	-652.152
WACKP	-37.203	-638.241
AACKQ	-37.1973	-635.583
MACKQ	-37.1619	-610.678
WMCKQ	-37.1596	-641.366
GACKQ	-37.158	-634.699
WAIKQ	-37.0637	-660.996
RACKQ	-37.0597	-633.19
WAGKQ	-37.0276	-650.106
WAEKQ	-37.0015	-644.816
GACKQ	-36.9034	-644.525
WACKM	-36.895	-620.022
WAHKQ	-36.8697	-625.461
AACKQ	-36.844	-606.732
WRCKQ	-36.8316	-659.035
WAHKQ	-36.8128	-620.191
CACKQ	-36.8127	-661.701
WASKQ	-36.7571	-659.676
WACVQ	-36.7497	-627.717
WAFKQ	-36.7421	-638.39
WAHKQ	-36.731	-640.849
WAFKQ	-36.7062	-657.673
WAIKQ	-36.7038	-624.52
WACMQ	-36.6813	-638.656
WMCKQ	-36.6077	-634.479
WKCKQ	-36.5452	-623.378
WAWKQ	-36.5327	-656.333
VACKQ	-36.5122	-637.621
WACKV	-36.5081	-640.505
WAFKQ	-36.4892	-610.131
WALKQ	-36.4706	-637.193
WACLQ	-36.4657	-625.915
WACKM	-36.4637	-632.328
WANKQ	-36.4599	-657.574
WACKH	-36.438	-635.665
WAKKQ	-36.4292	-651.653
WACKQ	-36.4291	-635.201
WACLQ	-36.4121	-646.965
WACYQ	-36.3771	-613.722
WACKK	-36.3747	-656.482
WHCKQ	-36.3033	-641.212
WACKY	-36.2784	-621.942
WACQQ	-36.2089	-624.925
WACKD	-36.2073	-655.424
WACCQ	-36.2073	-612.429
WACKQ	-36.1956	-644.019
AACKQ	-36.1371	-612.877
WACAQ	-36.135	-633.667
WAYKQ	-36.1328	-619.265
WACKM	-36.102	-631.785
WACKI	-36.0874	-649.439
WAPKQ	-36.0491	-654.903
WACTQ	-36.0456	-607.475
WAGKQ	-36.0343	-621.229
WACIQ	-36.0017	-634.088
WACKQ	-35.9787	-651.635
WAKKQ	-35.9573	-656.982
WACKS	-35.9077	-626.552
HACKQ	-35.8888	-655.952
WACKD	-35.8868	-622.159
YACKQ	-35.8625	-624.29
WACKF	-35.7854	-633.188
HACKQ	-35.7751	-651.419
WAEKQ	-35.7737	-617.997
WAFKQ	-35.7561	-653.937
WANKQ	-35.7409	-625.214
WRCKQ	-35.735	-650.26
WACIQ	-35.7303	-616.75
WACGQ	-35.715	-615.202
EACKQ	-35.6698	-656.862
WAAKQ	-35.6656	-658.182
WACPQ	-35.6618	-609.184
WSCKQ	-35.6606	-616.953
WAAKQ	-35.6303	-624.978
WACSQ	-35.5993	-628.072
SACKQ	-35.5855	-647.961
KACKQ	-35.5611	-608.899
TACKQ	-35.5545	-626.923
WACRQ	-35.5306	-626.995
WACKW	-35.52	-605.647
WDCKQ	-35.4889	-625.373
WAWKQ	-35.4551	-662.327
WACVQ	-35.4433	-615.09
HACKQ	-35.4174	-628.528
WAEKQ	-35.3989	-624.282
WACWQ	-35.376	-659.032
WACHQ	-35.3521	-657.635
IACKQ	-35.3114	-627.978
WANKQ	-35.2998	-647.247
WACKI	-35.2323	-636.523
WACKP	-35.2306	-650.284
WMCKQ	-35.2251	-643.102
WAQKQ	-35.2129	-637.633
WACYQ	-35.1968	-651.074
WACIQ	-35.155	-636.885
WAMKQ	-35.1371	-643.871
WACRQ	-35.1295	-642.05
WLCKQ	-35.0402	-658.03
WACQQ	-35.028	-651.255
CACKQ	-35.0134	-622.414
WACEQ	-34.9726	-635.348
NACKQ	-34.9389	-652.74
WASKQ	-34.9314	-650.008
WASKQ	-34.9285	-638.244
WAHKQ	-34.9216	-637.253
WAFKQ	-34.8958	-651.378
MACKQ	-34.82	-622.856
WACKI	-34.7772	-616.034
AACKQ	-34.7717	-614.538
WDCKQ	-34.7594	-649.568
WGCKQ	-34.7104	-631.417
WACKE	-34.6945	-609.561
WACWQ	-34.6562	-640.531
WSCKQ	-34.6391	-633.692
WASKQ	-34.6177	-639.49
WACHQ	-34.6167	-630.556
LACKQ	-34.5892	-639.053
WAVKQ	-34.5726	-643.246
WACKN	-34.5537	-615.208
WACTQ	-34.5528	-638.332
QACKQ	-34.5445	-660.556
WACKC	-34.4953	-636.046
HACKQ	-34.465	-659.051
WNCKQ	-34.3706	-660.455
WRCKQ	-34.335	-632.596
WECKQ	-34.2877	-653.044
WACHQ	-34.2598	-639.261
WACKE	-34.2232	-661.953
WACIQ	-34.2193	-620.401
WQCKQ	-34.203	-617.58
WACVQ	-34.1951	-610.474
WDCKQ	-34.1903	-645.468
WACIQ	-34.1892	-644.622
WACKQ	-34.1425	-628.166
WACNQ	-34.1353	-655.276
VACKQ	-34.0885	-631.256
WAMKQ	-34.0507	-626.425
EACKQ	-34.0262	-638.387
IACKQ	-33.9557	-644.96
WAIKQ	-33.9537	-611.787
WACKM	-33.9496	-645.13
WPCKQ	-33.9269	-640.213
WACPQ	-33.896	-620.288
WACKW	-33.8716	-624.794
WACHQ	-33.8096	-617.939
WECKQ	-33.784	-634.12
WAQKQ	-33.7317	-614.774
WACKA	-33.7228	-649.892
WACKS	-33.6972	-642.556
WAEKQ	-33.679	-648.32
WACGQ	-33.618	-626.161
WACKQ	-33.5745	-640.609
WSCKQ	-33.5603	-659.524
WACKT	-33.5513	-660.631
WARKQ	-33.5253	-604.919
WACKS	-33.5138	-611.263
WATKQ	-33.4903	-639.795
WACEQ	-33.4006	-606.796
WACEQ	-33.3959	-626.074
WVCKQ	-33.3754	-606.568
WECKQ	-33.3606	-605.986
MACKQ	-33.3537	-655.638
WCCKQ	-33.3432	-607.392
WACFQ	-33.3093	-633.561
WMCKQ	-33.2982	-650.199
WACKQ	-33.2801	-609.001
IACKQ	-33.2612	-645.911
WKCKQ	-33.2266	-632.299
WACTQ	-33.2111	-603.23
WACKQ	-33.1804	-644.65
GACKQ	-33.148	-649.451
WACKD	-33.1265	-622.66
WACKN	-33.1132	-635.695
WACKG	-33.1061	-644.52
WACKF	-33.0711	-607.373
WAEKQ	-33.0383	-642.792
WVCKQ	-33.0332	-609.778
CACKQ	-32.9687	-614.126
WADKQ	-32.964	-621.175
QACKQ	-32.9138	-620.661
WCCKQ	-32.8774	-609.455
MACKQ	-32.8271	-634.772
WARKQ	-32.8239	-653.771
WAGKQ	-32.8145	-654.146
WSCKQ	-32.8004	-613.489
WACGQ	-32.7887	-629.496
WACHQ	-32.744	-653.877
WQCKQ	-32.7374	-604.712
QACKQ	-32.7323	-625.704
WAKKQ	-32.6749	-615.289
WACGQ	-32.63	-612.857
WNCKQ	-32.607	-631.241
WACKQ	-32.5868	-617.918
PACKQ	-32.5643	-649.26
WMCKQ	-32.5413	-613.916
WPCKQ	-32.5105	-617.805
WACTQ	-32.4327	-630.606
WACPQ	-32.4126	-646.211
WPCKQ	-32.3539	-640.646
YACKQ	-32.3249	-657.826
WACKG	-32.3072	-657.709
WACKS	-32.2648	-607.811
CACKQ	-32.2488	-617.476
WACEQ	-32.2346	-623.235
WALKQ	-32.2282	-609.782
WACIQ	-32.2121	-617.977
WACHQ	-32.1804	-602.334
WYCKQ	-32.1678	-612.041
WACKQ	-32.1662	-607.513
WACKI	-32.143	-617.109
WASKQ	-32.1115	-653.435
WACKQ	-32.1086	-651.464
WAMKQ	-32.1065	-633.607
WRCKQ	-32.1064	-644.404
WACKT	-32.0811	-646.354
WTCKQ	-32.0724	-660.388
WACKR	-32.0334	-642.914
WARKQ	-32.0303	-632.299
TACKQ	-31.9561	-621.102
VACKQ	-31.9455	-626.503
WACAQ	-31.9292	-613.859
DACKQ	-31.9183	-628.519
WACLQ	-31.9151	-656.5
WTCKQ	-31.8568	-626.397
WSCKQ	-31.8421	-645.505
WACQQ	-31.8258	-620.405
WNCKQ	-31.8256	-608.747
LACKQ	-31.8167	-621.215
WLCKQ	-31.8141	-656.797
WACKR	-31.7525	-614.814
WATKQ	-31.7473	-653.69
WACKE	-31.6356	-610.863
WGCKQ	-31.6184	-623.869
WACKQ	-31.6055	-635.448
WAFKQ	-31.5994	-644.808
WACKQ	-31.5532	-603.064
WACKQ	-31.4846	-646.736
WACKR	-31.4505	-637.162
WGCKQ	-31.4265	-648.286
WACVQ	-31.4207	-631.846
WACKD	-31.4133	-621.698
WACMQ	-31.3941	-610.787
WALKQ	-31.393	-638.652
WACKS	-31.3633	-602.136
WWCKQ	-31.351	-636.526
WADKQ	-31.3402	-629.674
WKCKQ	-31.3393	-648.522
LACKQ	-31.331	-646.679
WVCKQ	-31.3166	-611.703
LACKQ	-31.2874	-607.123
WAGKQ	-31.2823	-643.907
WACKQ	-31.2767	-656.019
WRCKQ	-31.258	-650.402
WACKQ	-31.2493	-605.847
NACKQ	-31.243	-606.637
WMCKQ	-31.2282	-609.424
WWCKQ	-31.2217	-634.704
WICKQ	-31.1484	-629.946
WCCKQ	-31.1342	-659.42
WPCKQ	-31.1141	-640.671
WACRQ	-31.1118	-652.415
WASKQ	-31.0853	-637.81
WAKKQ	-31.0552	-655.208
WKCKQ	-31.0501	-655.432
WACKQ	-31.0272	-646.395
WACKF	-30.9927	-657.583
TACKQ	-30.9519	-627.915
WACEQ	-30.892	-625.974
WAYKQ	-30.8744	-638.286
WDCKQ	-30.859	-653.721
WDCKQ	-30.8391	-652.904
WAFKQ	-30.8285	-636.463
WACKG	-30.8207	-658.543
WASKQ	-30.8166	-630.967
WASKQ	-30.8053	-610.997
WACKH	-30.7766	-602.116
WACKD	-30.7582	-606.273
WAYKQ	-30.7503	-638.251
WAEKQ	-30.7315	-648.988
WACKS	-30.6776	-623.507
WCCKQ	-30.6736	-621.736
WACKR	-30.6458	-616.667
WACEQ	-30.6268	-617.01
WACEQ	-30.6116	-612.034
WACKQ	-30.6079	-612.144
WKCKQ	-30.6004	-631.485
LACKQ	-30.5942	-641.73
WCCKQ	-30.5821	-603.793
WACKH	-30.5379	-658.565
WAYKQ	-30.5361	-632.9
WAAKQ	-30.5318	-602.692
WDCKQ	-30.5002	-638.245
WADKQ	-30.4681	-622.707
HACKQ	-30.4638	-655.333
WACKR	-30.4547	-615.656
WACQQ	-30.4034	-643.171
WACVQ	-30.3783	-649.962
WACWQ	-30.3297	-649.726
WAEKQ	-30.213	-612.6
WAPKQ	-30.1698	-609.904
WACQQ	-30.1643	-644.721
WACKA	-30.1568	-648.46
WAIKQ	-30.1468	-635.08
KACKQ	-30.0684	-609.767
WAPKQ	-30.0307	-635.462
WDCKQ	-30.0185	-626.561
WACKY	-29.9926	-606.626
WHCKQ	-29.9855	-632.614
WADKQ	-29.9671	-612.011
WACKQ	-29.9555	-651.825
WAWKQ	-29.9412	-599.761
WDCKQ	-29.9303	-609.998
WACKT	-29.8881	-599.735
WPCKQ	-29.8674	-649.188
WICKQ	-29.8232	-658.117
WACKT	-29.7567	-629.845
WLCKQ	-29.7562	-630.782
MACKQ	-29.7511	-602.746
WAIKQ	-29.732	-643.918
EACKQ	-29.7061	-649.919
WACKQ	-29.6805	-617.366
WACKY	-29.6497	-601.992
WACCQ	-29.6387	-635.526
PACKQ	-29.6376	-612.009
WACRQ	-29.6346	-652.228
EACKQ	-29.6236	-604.193
WALKQ	-29.586	-626.954
WACHQ	-29.5801	-617.977
WACKG	-29.5204	-637.796
WACCQ	-29.5204	-608.091
WACPQ	-29.5203	-601.805
WACVQ	-29.5053	-655.691
WANKQ	-29.5048	-637.863
WACNQ	-29.4712	-604.877
WACKM	-29.4205	-652.285
WACKG	-29.3843	-613.368
WAKKQ	-29.3263	-607.367
HACKQ	-29.1536	-656.387
AACKQ	-29.115	-644.665
WWCKQ	-29.1091	-609.702
LACKQ	-29.0944	-627.752
WACGQ	-29.0158	-600.497
WRCKQ	-29.0093	-600.418
YACKQ	-28.921	-646.902
WAFKQ	-28.8999	-604.189
WAIKQ	-28.8772	-608.969
WACKP	-28.873	-651.029
WACKR	-28.8402	-655.487
WACVQ	-28.7314	-603.304
WGCKQ	-28.7214	-646.236
QACKQ	-28.7212	-626.868
WTCKQ	-28.6794	-624.929
WACKY	-28.6512	-657.011
KACKQ	-28.6322	-612.126
MACKQ	-28.5976	-611.313
WACKI	-28.5881	-609.672
WACKR	-28.5839	-611.365
WRCKQ	-28.4635	-655.744
WACRQ	-28.4628	-608.163
LACKQ	-28.4273	-637.085
WATKQ	-28.3915	-611.474
WAHKQ	-28.3642	-622.909
WACKW	-28.3641	-615.711
WAKKQ	-28.3223	-654.208
WACQQ	-28.3186	-644.276
WPCKQ	-28.312	-632.606
WAKKQ	-28.2855	-640.603
DACKQ	-28.2542	-651.693
WAEKQ	-28.2105	-633.165
WACLQ	-28.1669	-651.245
WAAKQ	-28.1603	-641.988
WWCKQ	-28.1506	-653.121
WAIKQ	-28.1088	-639.09
WAKKQ	-28.105	-607.352
WACSQ	-28.0928	-629.406
WACWQ	-28.0714	-624.598
WACKS	-28.0532	-631.47
YACKQ	-28.0104	-608.565
WLCKQ	-27.9809	-601.603
WYCKQ	-27.9726	-648.814
WACKY	-27.9633	-616.248
WDCKQ	-27.9582	-649.554
WAEKQ	-27.9444	-607.394
WGCKQ	-27.911	-629.045
WACMQ	-27.8502	-619.981
HACKQ	-27.7639	-649.081
WACKM	-27.7631	-619.834
WYCKQ	-27.7596	-652.19
WAGKQ	-27.6293	-616.985
WHCKQ	-27.5918	-620.791
WACVQ	-27.5766	-625.581
WACKR	-27.5707	-652.153
WAFKQ	-27.5574	-615.467
WACDQ	-27.551	-640.837
WACIQ	-27.5216	-606.082
WACQQ	-27.4604	-647.886
WACKQ	-27.4575	-607.326
RACKQ	-27.4516	-654.365
WACKQ	-27.4507	-637.792
WACNQ	-27.4377	-652.877
WACKT	-27.3922	-645.22
WACCQ	-27.3698	-606.316
CACKQ	-27.3569	-651.512
WACKL	-27.3077	-627.906
WICKQ	-27.3018	-639.131
WGCKQ	-27.2854	-644.902
WACKT	-27.2685	-645.81
WACYQ	-27.2652	-654.38
WACKM	-27.2586	-606.239
WLCKQ	-27.227	-604.464
NACKQ	-27.1656	-620.935
WKCKQ	-27.1364	-654.228
WAQKQ	-27.1216	-617.936
WACKA	-27.1161	-609.602
WACKR	-27.0795	-638.674
WDCKQ	-27.068	-639.392
WACKV	-27.0557	-616.102
WACKL	-27.0258	-608.168
DACKQ	-27.0163	-618.202
WACKF	-27.0111	-636.594
WKCKQ	-26.9854	-615.195
LACKQ	-26.9802	-602.566
WACQQ	-26.9495	-638.019
WTCKQ	-26.9204	-638.586
WARKQ	-26.8892	-624.294
WARKQ	-26.8558	-649.413
WACKQ	-26.8528	-654.744
NACKQ	-26.8498	-649.671
TACKQ	-26.7483	-642.174
WACAQ	-26.7286	-624.988
WAWKQ	-26.7246	-627.644
AACKQ	-26.7166	-643.355
VACKQ	-26.6921	-647.056
WACKC	-26.6544	-619.216
WAHKQ	-26.6442	-651.364
WACKT	-26.6383	-626.587
WACFQ	-26.624	-643.19
WAKKQ	-26.6108	-638.623
WAWKQ	-26.6107	-603.338
GACKQ	-26.6051	-615.987
WASKQ	-26.5427	-613.892
WACKM	-26.5238	-636.15
WACNQ	-26.4913	-608.084
WACFQ	-26.481	-601.121
WATKQ	-26.4519	-616.708
WAKKQ	-26.4499	-614.072
LACKQ	-26.4141	-596.363
WACKL	-26.41	-616.586
WACMQ	-26.3883	-600.899
WMCKQ	-26.3863	-644.969
WASKQ	-26.3833	-652.825
GACKQ	-26.3604	-639.982
WAFKQ	-26.3363	-606.115
WECKQ	-26.3056	-628.161
WPCKQ	-26.3	-629.897
TACKQ	-26.2973	-635.218
WACKE	-26.2676	-631.413
WAYKQ	-26.2617	-597.663
WACPQ	-26.2104	-653.212
WATKQ	-26.1894	-621.334
WACKH	-26.1596	-637.837
CACKQ	-26.1539	-631.707
WECKQ	-26.1365	-608.264
WACKL	-26.1066	-614.628
WACFQ	-26.0607	-603.484
WACPQ	-26.0301	-612.154
WICKQ	-26.013	-647.017
WACKI	-25.967	-607.543
WACKF	-25.9644	-606.059
WAVKQ	-25.9029	-623.487
WACKR	-25.9011	-604.023
WFCKQ	-25.8746	-652.166
WAHKQ	-25.8399	-609.235
WACKQ	-25.811	-605.925
WAVKQ	-25.7876	-623.47
WACFQ	-25.7297	-623.949
DACKQ	-25.6992	-645.856
WECKQ	-25.6856	-621.629
WAPKQ	-25.685	-597.971
WWCKQ	-25.6024	-599.882
WACKQ	-25.5546	-614.631
WACSQ	-25.535	-652.841
WACWQ	-25.528	-602.214
WARKQ	-25.5087	-649.527
WAKKQ	-25.4745	-601.132
WACKS	-25.4716	-632.821
WACFQ	-25.4254	-616.369
WACMQ	-25.4095	-612.317
KACKQ	-25.3991	-608.826
WSCKQ	-25.3705	-615.949
WACKE	-25.3259	-600.108
WACKN	-25.3153	-619.517
WRCKQ	-25.2237	-619.837
WACIQ	-25.1362	-638.606
WAHKQ	-25.1298	-632.03
WFCKQ	-25.1281	-611.3
WADKQ	-25.1251	-620.282
WAEKQ	-25.0978	-619.632
WACKT	-25.0941	-637.222
WHCKQ	-25.0808	-610.955
KACKQ	-25.0442	-601.374
WACFQ	-24.9989	-600.798
WICKQ	-24.9907	-646.725
WPCKQ	-24.9586	-628.672
PACKQ	-24.95	-609.683
WACEQ	-24.8947	-629.72
WASKQ	-24.8603	-613.841
WARKQ	-24.7969	-637.059
WICKQ	-24.7967	-637.513
WACLQ	-24.7786	-618.366
WAVKQ	-24.7769	-596.609
WACLQ	-24.7573	-648.216
WACWQ	-24.711	-611.578
WACCQ	-24.6763	-613.447
QACKQ	-24.6646	-612.079
WQCKQ	-24.6555	-600.052
DACKQ	-24.6534	-644.088
WACRQ	-24.6415	-625.747
WAMKQ	-24.586	-621.758
WQCKQ	-24.5803	-597.07
PACKQ	-24.5584	-634.078
SACKQ	-24.5464	-633.395
MACKQ	-24.5258	-640.927
WCCKQ	-24.4909	-609.766
WACYQ	-24.4866	-627.07
WDCKQ	-24.4677	-606.325
WACKV	-24.4544	-604.743
WACAQ	-24.4451	-620.068
WAPKQ	-24.4281	-637.282
WACKY	-24.4176	-647.134
EACKQ	-24.4058	-636.306
WAVKQ	-24.3792	-619.147
AACKQ	-24.2981	-648.858
WACKR	-24.2713	-620.469
WRCKQ	-24.1987	-652.253
WNCKQ	-24.1592	-632.214
WACKN	-24.1587	-602.711
MACKQ	-24.1567	-638.192
GACKQ	-24.1161	-603.422
VACKQ	-24.0827	-648.382
WACAQ	-24.0743	-606.188
WACKW	-24.0669	-640.555
WYCKQ	-23.9933	-637.05
MACKQ	-23.9425	-606.729
WLCKQ	-23.9249	-616
WACLQ	-23.8739	-606.931
WACKK	-23.8247	-621.356
WYCKQ	-23.82	-629.741
WACKK	-23.8147	-620.509
WACKA	-23.7789	-638.578
LACKQ	-23.7414	-650.761
WACIQ	-23.7358	-646.054
WRCKQ	-23.7105	-618.362
WACVQ	-23.7057	-599.686
WACKK	-23.7039	-635.149
KACKQ	-23.6955	-609.009
WACKQ	-23.6919	-632.687
WACTQ	-23.6678	-614.631
WAVKQ	-23.5697	-650.172
WAKKQ	-23.5595	-620.684
WACKD	-23.5497	-610.447
CACKQ	-23.5452	-594.823
WAIKQ	-23.5257	-620.486
WECKQ	-23.5039	-624.338
WFCKQ	-23.501	-627.863
WACKW	-23.4561	-646.633
WACKV	-23.4398	-651.684
WQCKQ	-23.4304	-628.027
WASKQ	-23.4129	-611.294
WACCQ	-23.3728	-625.112
WQCKQ	-23.3477	-636.895
WACPQ	-23.3316	-620.333
WATKQ	-23.3275	-618.311
WACDQ	-23.2688	-604.62
WACKL	-23.1899	-613.159
WAIKQ	-23.1743	-636.171
CACKQ	-23.1583	-643.937
WAWKQ	-23.1492	-596.49
QACKQ	-23.1046	-611.337
WACCQ	-23.1043	-629.165
WDCKQ	-23.0607	-621.244
WACCQ	-23.0514	-640.449
WAMKQ	-22.9685	-639.345
WICKQ	-22.9572	-609.065
WAVKQ	-22.95	-617.959
WAWKQ	-22.9447	-651.334
WACCQ	-22.9402	-625.125
WACKV	-22.9361	-616.635
WCCKQ	-22.9327	-633.088
WACKC	-22.9067	-625.031
WAEKQ	-22.903	-615.763
WASKQ	-22.8671	-623.402
WPCKQ	-22.8553	-599.501
TACKQ	-22.8485	-617.037
WPCKQ	-22.8298	-642.28
WMCKQ	-22.7908	-610.319
WACLQ	-22.7671	-599.565
WACEQ	-22.7667	-616.972
WACMQ	-22.7151	-609.416
QACKQ	-22.6975	-607.579
WACKC	-22.6933	-642.668
WACHQ	-22.6859	-605.244
AACKQ	-22.6772	-633.332
IACKQ	-22.6702	-641.387
WDCKQ	-22.6638	-616.664
WACVQ	-22.6432	-594.788
WKCKQ	-22.586	-632.707
WACSQ	-22.5776	-643.899
WYCKQ	-22.5648	-614.743
WASKQ	-22.4924	-618.478
WACNQ	-22.4387	-596.073
WAGKQ	-22.3879	-635.564
WACKG	-22.3238	-629.459
WACKR	-22.2633	-614.126
NACKQ	-22.209	-649.491
WAFKQ	-22.1285	-620.828
WACCQ	-22.1246	-626.627
WTCKQ	-22.0842	-601.258
YACKQ	-22.071	-608.649
WACKN	-22.0405	-612.442
WACHQ	-22.0025	-611.167
WACKQ	-21.9786	-616.5
WACKD	-21.9624	-638.159
WACKV	-21.9594	-627.288
WQCKQ	-21.9443	-614.658
WACKM	-21.9387	-601.175
WECKQ	-21.9108	-635.927
WACKF	-21.8811	-592.854
WAKKQ	-21.8789	-630.449
WACKN	-21.876	-630.769
WICKQ	-21.7879	-644.109
WACKW	-21.7759	-649.103
EACKQ	-21.7638	-640.719
WAGKQ	-21.7579	-647.791
WACKF	-21.7449	-602.727
WACAQ	-21.6808	-631.38
FACKQ	-21.6763	-592.435
WCCKQ	-21.666	-622.668
WSCKQ	-21.5359	-622.71
WHCKQ	-21.4192	-640.371
WACKL	-21.4092	-610.837
HACKQ	-21.4061	-628.454
WWCKQ	-21.3913	-607.624
WACKQ	-21.3877	-642.521
WACKQ	-21.3689	-647.051
MACKQ	-21.3648	-596.557
WALKQ	-21.3511	-635.862
WACSQ	-21.3398	-619.427
WACNQ	-21.3114	-625.001
HACKQ	-21.2951	-591.942
WATKQ	-21.2593	-594.591
WASKQ	-21.2571	-628.158
WACQQ	-21.2563	-602.56
WACYQ	-21.1821	-646.558
WACKY	-21.1545	-602.02
WAEKQ	-21.1198	-619.168
WAYKQ	-21.1195	-623.574
WACKM	-21.0956	-614.792
WACKN	-21.0925	-640.803
WACKL	-21.0271	-604.883
WACKP	-21.0131	-617.695
WACTQ	-20.9818	-638.583
WACKD	-20.9767	-626.372
DACKQ	-20.9463	-613.252
WYCKQ	-20.9457	-638.916
WACSQ	-20.8919	-619.013
WQCKQ	-20.8705	-636.968
FACKQ	-20.8398	-607.438
WACKL	-20.8065	-633.325
WACGQ	-20.7936	-642.016
TACKQ	-20.7572	-599.311
KACKQ	-20.7517	-642.163
WACKW	-20.7384	-640.315
WACKE	-20.7321	-608.21
WHCKQ	-20.7286	-616.543
GACKQ	-20.6653	-625.054
WAVKQ	-20.665	-613.428
WAPKQ	-20.6449	-620.066
WDCKQ	-20.644	-647.209
WNCKQ	-20.6179	-635.556
DACKQ	-20.5751	-599.407
WTCKQ	-20.5451	-601.135
WAAKQ	-20.5144	-623.401
WICKQ	-20.4363	-629.086
WACDQ	-20.3877	-601.958
WACIQ	-20.3746	-619.678
WACVQ	-20.3269	-593.273
WPCKQ	-20.2379	-617.142
WNCKQ	-20.2223	-611.035
WACPQ	-20.1908	-644.231
WALKQ	-20.1173	-590.201
WWCKQ	-20.0624	-636.851
WRCKQ	-20.0065	-643.771
WACKS	-19.9705	-630.768
HACKQ	-19.9531	-612.261
WACKQ	-19.8698	-641.684
WACKE	-19.8651	-622.051
WACKQ	-19.857	-606.538
WAPKQ	-19.8166	-604.653
NACKQ	-19.8135	-621.542
WGCKQ	-19.7829	-637.298
PACKQ	-19.7823	-631.679
WACCQ	-19.7685	-606.801
WACKC	-19.7594	-646.05
WACKM	-19.6933	-642.237
WACMQ	-19.6835	-636.869
WKCKQ	-19.675	-641.051
WAVKQ	-19.6625	-595.333
WAHKQ	-19.6431	-600.363
WACEQ	-19.6427	-616.299
WACWQ	-19.6143	-613.484
WACIQ	-19.6065	-625.741
WGCKQ	-19.6022	-635.76
WACSQ	-19.5807	-643.774
WAQKQ	-19.5627	-630.889
CACKQ	-19.4562	-616.526
WRCKQ	-19.4536	-620.402
WACTQ	-19.4505	-601.44
WYCKQ	-19.4486	-627.616
WACKQ	-19.4186	-598.497
WACKQ	-19.4067	-619.744
WACKC	-19.4024	-641.734
WAKKQ	-19.2283	-619.231
WMCKQ	-19.2248	-596.404
WAEKQ	-19.2229	-599.823
VACKQ	-19.1676	-598.546
WACYQ	-19.1537	-626.331
WACKC	-19.1464	-600.125
WECKQ	-19.1295	-606.655
WACDQ	-19.1237	-605.973
WAMKQ	-19.1139	-619.353
WACKP	-19.1048	-632.272
KACKQ	-19.0802	-589.179
WACKQ	-19.0757	-597.051
WAKKQ	-19.0659	-613.435
WASKQ	-19.0369	-608.894
WACPQ	-19.026	-630.57
VACKQ	-19.0014	-633.075
WRCKQ	-19.0004	-604.638
WAAKQ	-18.958	-610.238
WACKC	-18.9566	-628.797
WACEQ	-18.9394	-637.592
WAFKQ	-18.9312	-597.203
WACQQ	-18.8888	-604.774
WACTQ	-18.86	-590.398
WAMKQ	-18.8559	-638.065
WACLQ	-18.843	-590.997
WACKG	-18.7351	-611.553
WAPKQ	-18.6293	-600.445
YACKQ	-18.6287	-626.79
WICKQ	-18.6277	-608.388
WWCKQ	-18.6202	-601.804
WAVKQ	-18.6079	-603.751
PACKQ	-18.551	-607.734
PACKQ	-18.5324	-609.45
GACKQ	-18.484	-643.057
WKCKQ	-18.4823	-620.757
DACKQ	-18.4815	-629.988
WHCKQ	-18.4698	-616.969
WATKQ	-18.4357	-619.153
WACQQ	-18.4219	-606.967
RACKQ	-18.4092	-642.156
WACKH	-18.409	-591.845
WAAKQ	-18.38	-619.092
WACKP	-18.3601	-634.051
WTCKQ	-18.351	-603.941
LACKQ	-18.344	-608.64
WHCKQ	-18.2705	-612.706
RACKQ	-18.1886	-642.85
WACKS	-18.1387	-639.364
WAFKQ	-18.1208	-631.675
HACKQ	-18.0577	-609.418
WAEKQ	-18.0434	-629.649
WAAKQ	-17.9736	-629.901
WHCKQ	-17.9446	-643.629
WACTQ	-17.8985	-608.406
WACDQ	-17.8972	-633.491
WTCKQ	-17.8172	-643.276
WQCKQ	-17.7993	-595.542
WACCQ	-17.7306	-641.201
WYCKQ	-17.7092	-620.395
WCCKQ	-17.6865	-643.313
WACKD	-17.6673	-643.576
WARKQ	-17.6134	-643.333
WACKE	-17.5996	-637.001
WVCKQ	-17.58	-594.23
WHCKQ	-17.5784	-640.912
WAHKQ	-17.5502	-601.587
WACIQ	-17.5494	-598.366
WACHQ	-17.5003	-616.508
WYCKQ	-17.4873	-625.573
QACKQ	-17.4435	-641.088
EACKQ	-17.4404	-597.535
WATKQ	-17.4288	-608.276
WACDQ	-17.428	-599.71
WNCKQ	-17.4095	-620.784
WFCKQ	-17.4056	-638.774
WAHKQ	-17.3724	-624.037
WNCKQ	-17.3585	-634.701
WSCKQ	-17.3504	-616.059
WECKQ	-17.3365	-589.428
WMCKQ	-17.3331	-603.806
WACTQ	-17.3267	-610.479
WACHQ	-17.3053	-604.242
SACKQ	-17.2739	-631.46
WSCKQ	-17.1577	-595.026
WACLQ	-17.1532	-589.295
WAGKQ	-17.1146	-602.207
WACPQ	-17.1083	-633.584
MACKQ	-17.0194	-597.904
